# Supplementary material for: Hydroxychloroquine may reduce risk of Pneumocystis pneumonia in lupus patients: a Nationwide, population-based case-control study
Source: BMC Infect Dis. 2020 Feb 10;20:112. doi: 10.1186/s12879-020-4826-1 (PMC7011312; doi:10.1186/s12879-020-4826-1)
Supplement: Supplementary file 1 — Additional file 1. Dataset. raw data of the study [file 12879_2020_4826_MOESM1_ESM.xlsx]

## Sheet: PCP in SLE dataset
ID	sex	Pjpd_date	index_date	index_year	group	age	ageg	dis_duration	MI	CHF	PVD	CVD	Dementia	COPD	Connective tissue disease	Peptic ulcer disease	Liver_mild	DM	DM with end-organ damage	Hemiplegia	Mod_Severe renal disease	Mod_Severe liver disease	Cancer	Metastatic tumor	CCIS	CCIS_without renal disease	MTX	Sulfasalazine	Leflunomide	HCQ	HCQ_date	HCQdose	HCQdose_category	Cyclosporin	Azathioprin	Cyclophosphamide	Mycophenolate	Mycophenolic	MTX/Leflunomide	Immunosuppressants	MMF	Prednisolone	methylprednisolone	Decardron	Hydrocortisone	hydrocortisone_mg	Prednisolone_mg	MTP, mg	Decardron, mg
1	0		1/22/2013	2013	0	31	0	1.26575	0	0	0	0	0	0	1	1	0	0	0	0	0	0	0	0	2	2	0	0	0	1	12/25/2012	142.8	2	0	0	0	0	0	0	0	0	1	1	0	0	0	3255	0	0
2	0		1/25/2007	2007	0	36	0	3.03562	0	0	0	0	0	0	1	0	0	0	0	0	0	0	0	0	1	1	0	0	0	1	12/27/2006	145.6	2	0	0	0	0	0	0	0	0	1	1	0	0	0	1050	0	0
3	0		5/23/2012	2012	0	11	0	0.00273973	0	0	0	0	0	0	0	0	0	0	0	0	0	0	0	0	0	0	0	0	0	1	5/22/2012	1.4	1	0	0	0	0	0	0	0	0	1	1	0	0	0	70	0	0
4	0	7/25/2012	7/25/2012	2012	1	17	0	4.50411	0	0	0	0	0	0	1	0	0	0	0	0	0	0	0	0	1	1	0	0	0	1	7/6/2012	132.2	2	0	0	0	0	0	0	0	0	1	1	1	0	0	3730	2250	0
5	0		1/5/2005	2005	0	16	0	0.0356164	0	0	0	0	0	0	1	0	0	0	0	0	0	0	0	0	1	1	0	0	0	1	12/8/2004	11.2	1	0	0	0	0	0	0	0	0	0	0	0	0	0	0	0	0
6	0		4/18/2012	2012	0	19	0	5.70137	0	0	0	0	0	0	0	0	0	0	0	0	0	0	0	0	0	0	0	0	0	0		0	0	0	0	0	0	0	0	0	0	0	0	0	0	0	0	0	0
7	0		1/24/2005	2005	0	16	0	1.98904	0	0	0	0	0	0	1	0	0	0	0	0	0	0	0	0	1	1	0	0	0	0		0	0	0	0	0	0	0	0	0	0	1	1	0	0	0	2620	0	0
8	0		1/13/2010	2010	0	21	0	2.66027	0	0	0	0	0	0	1	0	0	0	0	0	0	0	0	0	1	1	0	0	0	1	12/14/2009	125.6	2	0	0	0	0	0	0	0	0	1	1	0	0	0	4015	0	0
9	0		2/11/2011	2011	0	36	0	12.9562	0	0	0	0	0	0	1	0	0	0	0	0	0	0	0	0	1	1	0	0	0	1	11/12/2010	33.6	1	0	0	0	0	0	0	0	0	1	1	0	0	0	420	0	0
10	0		1/18/2010	2010	0	21	0	4.92329	0	0	0	0	0	0	1	0	0	0	0	0	0	0	0	0	1	1	0	0	0	1	12/14/2009	132.4	2	0	0	0	0	0	0	0	0	1	0	1	0	0	0	2684	0
11	0		1/11/2010	2010	0	39	0	11.7836	0	0	0	0	0	0	1	0	0	0	0	0	0	0	0	0	1	1	0	0	0	1	11/4/2009	57.2	2	0	0	0	0	0	0	0	0	1	1	0	0	0	1180	0	0
12	0		1/27/2010	2010	0	21	0	0.917808	0	0	0	0	0	0	1	0	0	0	0	0	0	0	0	0	1	1	1	1	0	1	12/30/2009	60.2	2	0	0	0	0	0	1	0	0	1	1	0	0	0	1820	0	0
13	0		1/3/2013	2013	0	23	0	7.6	0	0	0	0	0	0	1	0	0	0	0	0	0	0	0	0	1	1	0	0	0	1	12/26/2012	63.6	2	0	0	0	0	0	0	0	0	1	1	1	0	0	2055	200	0
14	0		1/25/2005	2005	0	16	0	3.33699	0	0	0	0	0	0	1	0	0	0	0	0	0	0	0	0	1	1	0	0	0	1	11/30/2004	40.4	1	0	0	0	0	0	0	0	0	1	1	1	0	0	215	176	0
15	0		1/14/2004	2004	0	38	0	0.323288	0	0	0	0	0	0	1	0	0	0	0	0	0	0	0	0	1	1	0	0	0	1	12/31/2003	50.4	1	0	0	0	0	0	0	0	0	1	1	0	0	0	2310	0	0
16	0		1/2/2009	2009	0	35	0	11.9863	0	0	0	0	0	0	0	0	0	0	0	0	0	0	0	0	0	0	0	0	0	0		0	0	0	0	0	0	0	0	0	0	0	0	0	0	0	0	0	0
17	0		8/20/2010	2010	0	39	0	0.0383562	0	0	0	0	0	0	0	0	0	0	0	0	0	0	0	0	0	0	0	0	0	0		0	0	0	0	0	0	0	0	0	0	1	0	1	0	0	0	980	0
18	0		1/14/2002	2002	0	38	0	0.89863	0	0	0	0	0	0	1	0	0	0	0	0	0	0	0	0	1	1	0	0	0	0		0	0	0	0	0	0	0	0	0	0	1	0	0	0	1	0	0	0
19	0	2/21/2013	2/21/2013	2013	1	27	0	7.96438	0	0	0	0	0	0	1	0	0	0	0	0	0	0	0	0	1	1	0	0	0	0		0	0	0	0	0	0	0	0	0	0	1	1	0	0	0	7280	0	0
20	0		1/3/2011	2011	0	40	0	13.5726	0	0	0	0	0	0	1	0	0	0	0	0	0	0	0	0	1	1	0	0	0	1	12/23/2010	67.8	2	0	0	0	0	0	0	0	0	1	1	1	0	1	1620	400	0
21	0		1/13/2010	2010	0	39	0	10.2575	0	0	0	0	0	0	0	0	0	0	0	0	0	0	0	0	0	0	0	0	0	0		0	0	0	0	0	0	0	0	0	0	0	0	0	0	0	0	0	0
22	0		1/2/2012	2012	0	17	0	1.93425	0	0	0	0	0	0	1	0	0	0	0	0	0	0	0	0	1	1	1	0	0	0		0	0	0	0	0	0	0	1	0	0	1	1	1	0	0	2105	12000	0
23	0		3/5/2008	2008	0	38	0	9.46027	0	0	0	0	0	0	0	0	0	0	0	0	0	0	0	0	0	0	0	0	0	0		0	0	0	0	0	0	0	0	0	0	0	0	0	0	0	0	0	0
24	0		4/28/2010	2010	0	39	0	0.0136986	0	0	0	1	0	0	1	0	0	1	0	1	0	0	0	0	5	5	0	0	0	1	3/24/2010	4.6	1	0	0	0	0	0	0	0	0	0	0	0	0	0	0	0	0
25	0		1/6/2007	2007	0	36	0	3.86849	0	0	0	0	0	1	1	0	0	0	0	0	0	0	0	0	2	2	0	0	0	0		0	0	0	0	0	0	0	0	0	0	1	1	0	1	1	3467.5	0	3.375
26	0		1/10/2006	2006	0	13	0	0.00273973	0	0	0	0	0	0	1	0	0	0	0	0	0	0	0	0	1	1	0	0	0	1	12/29/2005	4	1	0	0	0	0	0	0	0	0	1	1	1	0	0	440	3000	0
27	0		1/2/2012	2012	0	33	0	9.04932	0	0	0	0	0	1	0	0	0	0	0	0	0	0	0	0	1	1	0	0	0	0		0	0	0	0	0	0	0	0	0	0	0	0	0	0	0	0	0	0
28	0		1/5/2010	2010	0	39	0	9.63014	0	0	0	0	0	0	1	0	0	0	0	0	0	0	0	0	1	1	0	0	0	1	12/29/2009	50.4	1	0	0	0	0	0	0	0	0	1	1	0	0	0	1260	0	0
29	0		1/9/2009	2009	0	35	0	10.8027	0	0	0	0	0	0	0	0	0	0	0	0	0	0	0	0	0	0	0	0	0	0		0	0	0	0	0	0	0	0	0	0	0	0	0	0	0	0	0	0
30	0		2/6/2012	2012	0	33	0	0.380822	0	0	0	0	0	0	1	0	0	0	0	0	0	0	0	0	1	1	1	0	0	1	10/18/2011	36.4	1	0	0	0	0	0	1	0	0	1	1	1	0	0	70	504	0
31	0		9/17/2011	2011	0	36	0	0.0109589	0	0	0	0	0	0	1	0	0	0	0	0	0	0	0	0	1	1	0	0	0	1	9/13/2011	30.8	1	0	0	0	0	0	0	0	0	1	1	1	1	0	1960	112	4.5
32	0		1/22/2002	2002	0	38	0	3.14247	0	0	0	0	0	0	1	0	0	0	0	0	0	0	0	0	1	1	0	0	0	1	8/24/2001	11.2	1	0	0	0	0	0	0	0	0	0	0	0	0	0	0	0	0
33	0		1/4/2008	2008	0	38	0	4.78356	0	0	0	0	0	0	1	0	0	0	0	0	0	0	0	0	1	1	0	0	0	1	4/26/2007	22.4	1	0	0	0	0	0	0	0	0	1	0	1	0	0	0	2500	0
34	0		1/10/2011	2011	0	35	0	13.4795	0	0	0	0	0	0	1	0	1	0	0	0	0	0	0	0	2	2	0	0	0	0		0	0	0	0	0	0	0	0	0	0	1	1	0	0	0	560	0	0
35	0		1/11/2013	2013	0	27	0	14.7918	0	0	0	0	0	0	0	0	0	0	0	0	0	0	0	0	0	0	0	0	0	1	12/14/2012	11.2	1	0	0	0	0	0	0	0	0	1	1	1	0	0	280	80	0
36	0		1/4/2006	2006	0	39	0	1.24658	0	0	0	0	0	0	1	0	0	0	0	0	0	0	0	0	1	1	0	0	0	1	12/27/2005	102.2	2	0	0	0	0	0	0	0	0	1	1	0	0	0	5180	0	0
37	0		1/10/2012	2012	0	13	0	12.5233	0	0	0	0	0	0	0	0	0	0	0	0	0	0	0	0	0	0	0	0	0	0		0	0	0	0	0	0	0	0	0	0	1	1	0	0	0	22.5	0	0
38	0		1/20/2012	2012	0	17	0	1.74521	0	0	0	0	0	0	1	0	0	0	0	0	0	0	0	0	1	1	0	0	0	1	12/23/2011	40.4	1	0	0	0	0	0	0	0	0	1	1	0	0	0	490	0	0
39	0		5/27/2003	2003	0	28	0	4.76712	0	0	0	0	0	0	0	0	0	0	0	0	0	0	0	0	0	0	0	0	0	0		0	0	0	0	0	0	0	0	0	0	0	0	0	0	0	0	0	0
40	0		1/6/2012	2012	0	17	0	3.43562	0	0	0	0	0	0	1	0	0	0	0	0	0	0	0	0	1	1	0	0	0	1	10/21/2011	120.4	2	0	0	0	0	0	0	0	0	1	1	0	0	0	3815	0	0
41	0		1/17/2003	2003	0	28	0	0.950685	0	0	0	0	0	0	1	0	0	0	0	0	0	0	0	0	1	1	0	0	0	1	12/28/2002	72.8	2	0	0	0	0	0	0	0	0	1	1	0	0	0	980	0	0
42	0		1/11/2002	2002	0	38	0	3.50959	0	0	0	0	0	0	1	0	0	0	0	0	0	0	0	0	1	1	0	0	0	1	12/17/2001	5.6	1	0	0	0	0	0	0	0	0	1	1	0	0	0	3360	0	0
43	0		1/1/2013	2013	0	27	0	0.115068	0	0	0	0	0	0	1	0	1	0	0	0	0	0	0	0	2	2	0	0	0	1	12/18/2012	41.2	1	0	0	0	0	0	0	0	0	1	1	1	0	1	2660	1520	0
44	0		1/27/2006	2006	0	14	0	3.20822	0	0	0	0	0	0	1	0	0	0	0	0	0	0	0	0	1	1	0	0	0	0		0	0	0	0	0	0	0	0	0	0	1	1	0	0	0	435	0	0
45	0		12/22/2010	2010	0	21	0	0.0136986	0	0	0	0	0	0	1	0	0	0	0	0	0	0	0	0	1	1	1	1	0	1	12/17/2010	22.4	1	0	0	0	0	0	1	0	0	1	1	0	0	0	245	0	0
46	0		7/25/2013	2013	0	23	0	0.0767123	0	0	0	0	0	0	0	0	0	0	0	0	0	0	0	0	0	0	0	0	0	1	6/27/2013	29.8	1	0	0	0	0	0	0	0	0	1	1	0	0	0	335	0	0
47	0		1/8/2010	2010	0	39	0	5.6	0	0	0	0	0	0	1	0	0	0	0	0	0	0	0	0	1	1	0	0	0	1	12/4/2009	70	2	0	0	0	0	0	0	0	0	1	1	1	0	0	210	888	0
48	0		1/5/2007	2007	0	36	0	8.4	0	0	0	0	0	0	1	0	0	0	0	0	0	0	0	0	1	1	0	0	0	0		0	0	0	0	0	0	0	0	0	0	0	0	0	0	0	0	0	0
49	0		1/12/2010	2010	0	39	0	10.9562	0	0	0	0	0	0	1	1	0	0	0	0	0	0	0	0	2	2	0	0	0	1	11/12/2009	68	2	0	0	0	0	0	0	0	0	1	1	0	0	0	2100	0	0
50	0		1/21/2008	2008	0	38	0	8.43014	0	0	0	0	0	0	1	0	0	0	0	0	0	0	0	0	1	1	1	0	0	1	11/27/2007	40.6	1	0	0	0	0	0	1	0	0	1	0	1	0	1	0	840	0
51	0		1/1/2011	2011	0	40	0	12.7616	0	0	0	0	0	1	0	0	0	0	0	0	0	0	0	0	1	1	0	0	0	0		0	0	0	0	0	0	0	0	0	0	0	0	0	0	0	0	0	0
52	0		2/22/2012	2012	0	19	0	1.94247	0	0	0	0	0	0	1	0	0	0	0	0	0	0	0	0	1	1	0	0	0	1	12/14/2011	78.4	2	0	0	0	0	0	0	0	0	1	1	0	0	0	840	0	0
53	0	8/1/2012	8/1/2012	2012	1	17	0	0.194521	0	0	0	0	0	0	1	0	0	0	0	0	0	0	0	0	1	1	0	0	0	1	7/24/2012	9.8	1	0	0	0	0	0	0	0	0	1	1	1	0	0	2920	4100	0
54	0		10/9/2012	2012	0	13	0	0.0191781	0	0	0	0	0	0	1	0	0	0	0	0	0	0	0	0	1	1	0	0	0	1	9/26/2012	3.8	1	0	0	0	0	0	0	0	0	1	1	0	1	0	520	0	12
55	0		1/2/2004	2004	0	28	0	5.58904	0	0	0	0	0	0	1	0	0	0	0	0	0	0	0	0	1	1	0	0	0	1	12/25/2003	81	2	0	0	0	0	0	0	0	0	1	1	1	0	0	970	384	0
56	0		1/9/2002	2002	0	38	0	3.41918	0	0	0	0	0	1	1	0	0	0	0	0	0	0	0	0	2	2	0	0	0	1	11/28/2001	116.8	2	0	0	0	0	0	0	0	0	1	1	1	0	0	3390	1000	0
57	0		3/13/2013	2013	0	27	0	4.92877	0	0	0	0	0	0	1	0	0	0	0	0	0	0	0	0	1	1	0	0	0	1	12/15/2012	25.2	1	0	0	0	0	0	0	0	0	1	1	0	0	0	350	0	0
58	0		1/5/2010	2010	0	39	0	5.91781	0	0	0	0	0	0	1	0	0	0	0	0	0	0	0	0	1	1	0	0	0	1	11/24/2009	39.2	1	0	0	0	0	0	0	0	0	1	1	0	0	0	630	0	0
59	0		1/18/2012	2012	0	11	0	1.37808	0	0	0	0	0	0	1	0	0	0	0	0	0	0	0	0	1	1	0	0	0	1	12/21/2011	65.8	2	0	0	0	0	0	0	0	0	1	1	0	0	0	3045	0	0
60	0		1/19/2010	2010	0	39	0	2.23836	0	0	0	0	0	0	1	0	0	0	0	0	0	0	0	0	1	1	0	0	0	1	12/30/2009	43.4	1	0	0	0	0	0	0	0	0	1	1	0	0	0	275	0	0
61	0		1/4/2011	2011	0	40	0	12.5918	0	0	0	0	0	0	1	0	0	0	0	0	0	0	0	0	1	1	0	0	0	1	11/9/2010	78.4	2	0	0	0	0	0	0	0	0	1	1	0	0	0	840	0	0
62	0		1/3/2006	2006	0	13	0	2.27945	0	0	0	0	0	0	1	0	0	0	0	0	0	0	0	0	1	1	0	0	0	1	10/14/2005	13.8	1	0	0	0	0	0	0	0	0	1	1	1	0	0	2285	12000	0
63	0		1/2/2009	2009	0	35	0	0.161644	0	0	0	0	0	0	1	0	0	0	0	0	0	0	0	0	1	1	0	0	0	1	12/15/2008	28	1	0	0	0	0	0	0	0	0	1	1	0	0	0	420	0	0
64	0		1/5/2011	2011	0	36	0	0.369863	0	0	0	0	0	0	1	0	0	0	0	0	0	0	0	0	1	1	0	0	0	1	12/20/2010	58.8	2	0	0	0	0	0	0	0	0	1	1	0	0	0	1505	0	0
65	0	1/31/2010	1/31/2010	2010	1	21	0	0.649315	0	0	0	0	0	0	1	1	0	0	0	0	0	0	0	0	2	2	0	0	0	1	11/5/2009	68.8	2	0	0	0	0	0	0	0	0	1	1	1	0	1	2420	5415	0
66	0		2/9/2011	2011	0	40	0	12.5562	0	0	0	0	0	0	0	0	0	0	0	0	0	0	0	0	0	0	0	0	0	0		0	0	0	0	0	0	0	0	0	0	0	0	0	0	0	0	0	0
67	0		1/5/2006	2006	0	39	0	2.18356	0	0	0	0	0	0	1	0	0	0	0	0	0	0	0	0	1	1	0	0	0	1	10/27/2005	89.6	2	0	0	0	0	0	0	0	0	1	1	0	0	0	1960	0	0
68	0		3/30/2011	2011	0	40	0	3.26301	0	0	0	0	0	0	1	0	0	0	0	0	0	0	0	0	1	1	0	0	0	1	12/16/2010	22.4	1	0	0	0	0	0	0	0	0	1	0	1	0	0	0	224	0
69	0		4/6/2012	2012	0	17	0	4.36438	0	0	0	0	0	0	0	0	0	0	0	0	0	0	0	0	0	0	0	0	0	0		0	0	0	0	0	0	0	0	0	0	0	0	0	0	0	0	0	0
70	0		1/6/2013	2013	0	31	0	11.8055	0	0	0	0	0	0	1	0	0	0	0	0	0	0	0	0	1	1	0	0	0	1	12/28/2012	63.4	2	0	0	0	0	0	0	0	0	1	1	1	1	0	8240	1520	5
71	0		1/7/2012	2012	0	19	0	2.69041	0	0	0	0	0	0	1	0	0	0	0	0	0	0	0	0	1	1	0	0	0	1	7/19/2011	28	1	0	0	0	0	0	0	0	0	0	0	0	0	0	0	0	0
72	0		1/13/2006	2006	0	13	0	2.88767	0	0	0	0	0	0	1	0	0	0	0	0	0	0	0	0	1	1	0	0	0	0		0	0	0	0	0	0	0	0	0	0	1	1	1	0	0	2870	2080	0
73	0		12/30/2008	2008	0	38	0	0.0383562	0	0	0	0	0	0	0	0	0	0	0	0	0	0	0	0	0	0	0	0	0	0		0	0	0	0	0	0	0	0	0	0	1	1	0	0	0	350	0	0
74	0		12/8/2011	2011	0	40	0	11.1507	0	0	0	0	0	0	0	0	0	0	0	0	0	0	0	0	0	0	0	0	0	0		0	0	0	0	0	0	0	0	0	0	0	0	0	0	0	0	0	0
75	0		2/21/2003	2003	0	28	0	1.80274	0	0	0	0	0	0	0	0	0	0	0	0	0	0	0	0	0	0	0	0	0	0		0	0	0	0	0	0	0	0	0	0	1	1	0	0	0	350	0	0
76	0		1/18/2012	2012	0	11	0	0.0136986	0	0	0	0	0	0	1	0	0	0	0	0	0	0	0	0	1	1	0	0	0	1	1/1/2012	8.6	1	0	0	0	0	0	0	0	0	1	1	0	0	1	1115	0	0
77	0		1/26/2010	2010	0	39	0	12.3836	0	0	0	0	0	0	1	0	0	0	0	0	0	0	0	0	1	1	0	0	0	1	11/24/2009	56	2	0	0	0	0	0	0	0	0	1	1	0	0	0	240	0	0
78	0		2/20/2009	2009	0	35	0	5.27945	0	0	0	0	0	0	1	0	0	0	0	0	0	0	0	0	1	1	0	0	0	1	12/27/2008	72	2	0	0	0	0	0	0	0	0	1	1	0	0	0	2100	0	0
79	0		1/2/2007	2007	0	36	0	8.78356	0	0	0	0	0	0	1	0	0	0	0	0	0	0	0	0	1	1	0	0	0	1	12/20/2006	33.6	1	0	0	0	0	0	0	0	0	0	0	0	0	0	0	0	0
80	0		9/26/2012	2012	0	13	0	0.0191781	0	0	0	0	0	1	0	0	0	0	0	0	0	0	0	0	1	1	0	0	0	0		0	0	0	0	0	0	0	0	0	0	1	1	0	0	0	210	0	0
81	0		1/24/2004	2004	0	28	0	6.78904	0	0	0	0	0	0	0	0	0	0	0	0	0	0	0	0	0	0	0	0	0	0		0	0	0	0	0	0	0	0	0	0	0	0	0	0	0	0	0	0
82	0		4/11/2013	2013	0	23	0	3.41644	0	0	0	0	0	0	0	0	0	0	0	0	0	0	0	0	0	0	0	0	0	1	4/25/2012	5.6	1	0	0	0	0	0	0	0	0	0	0	0	0	0	0	0	0
83	0		2/20/2012	2012	0	13	0	2.96164	0	0	0	0	0	0	1	0	0	0	0	0	0	0	0	0	1	1	0	0	0	1	12/23/2011	25.2	1	0	0	0	0	0	0	0	0	1	1	0	0	0	770	0	0
84	0		2/26/2008	2008	0	38	0	2.94795	0	0	0	0	0	0	1	0	0	0	0	0	0	0	0	0	1	1	0	0	0	1	8/30/2007	48	1	0	0	0	0	0	0	0	0	1	1	0	0	0	750	0	0
85	0		1/7/2004	2004	0	28	0	4.25205	0	0	0	0	0	0	1	0	0	0	0	0	0	0	0	0	1	1	0	0	0	1	9/10/2003	33.6	1	0	0	0	0	0	0	0	0	1	1	0	0	0	1790	0	0
86	0		1/19/2009	2009	0	57	1	8.66575	0	0	0	0	0	0	1	1	0	0	0	0	0	0	0	0	2	2	0	0	0	1	12/23/2008	12.6	1	0	0	0	0	0	0	0	0	0	0	0	0	0	0	0	0
87	0		1/2/2008	2008	0	44	1	9.74521	0	0	0	0	0	0	1	1	1	0	0	0	0	0	0	0	3	3	0	0	0	0		0	0	0	0	0	0	0	0	0	0	1	0	1	0	0	0	24	0
88	0		11/27/2009	2009	0	53	1	11.6658	0	0	0	0	0	0	0	0	0	0	0	0	0	0	0	0	0	0	0	0	0	0		0	0	0	0	0	0	0	0	0	0	0	0	0	0	0	0	0	0
89	0		1/2/2013	2013	0	61	1	1.37808	0	0	0	0	0	0	1	0	0	0	0	0	0	0	0	0	1	1	0	0	0	1	6/6/2012	16.8	1	0	0	0	0	0	0	0	0	0	0	0	0	0	0	0	0
90	0		2/5/2007	2007	0	75	1	5.63562	0	0	0	1	0	0	1	0	0	0	0	0	0	0	0	0	2	2	0	0	0	0		0	0	0	0	0	0	0	0	0	0	1	1	0	0	0	280	0	0
91	0		1/2/2013	2013	0	61	1	0.0328767	0	0	0	0	0	0	1	0	0	0	1	0	0	0	0	0	3	3	0	0	0	1	12/21/2012	109.2	2	0	0	0	0	0	0	0	0	1	1	0	1	0	3535	0	202
92	0		1/14/2011	2011	0	43	1	13.0521	0	0	0	0	0	0	0	0	1	0	0	0	0	0	0	0	1	1	0	0	0	0		0	0	0	0	0	0	0	0	0	0	1	1	0	0	0	1890	0	0
93	0		1/29/2013	2013	0	47	1	8.91233	0	0	0	1	0	0	0	0	0	0	0	0	0	0	0	0	1	1	0	0	0	0		0	0	0	0	0	0	0	0	0	0	0	0	0	0	0	0	0	0
94	0		4/2/2009	2009	0	51	1	11.011	0	0	0	0	0	0	1	0	0	0	0	0	0	0	0	0	1	1	0	0	0	0		0	0	0	0	0	0	0	0	0	0	1	1	0	0	0	560	0	0
95	0		1/13/2011	2011	0	43	1	13.5945	0	0	0	0	0	0	1	0	0	0	0	0	0	0	0	0	1	1	0	0	0	0		0	0	0	0	0	0	0	0	0	0	1	1	0	1	0	290	0	7.5
96	0		8/2/2010	2010	0	78	1	0.0657534	0	0	0	0	0	0	1	0	0	0	0	0	0	0	0	0	1	1	0	0	0	1	7/9/2010	126.8	2	0	0	0	0	0	0	0	0	1	1	0	0	0	1660	0	0
97	0		1/7/2009	2009	0	57	1	8.86301	0	0	0	0	0	0	1	0	0	0	0	0	0	0	0	0	1	1	1	0	0	1	12/30/2008	134.4	2	0	0	0	0	0	1	0	0	1	1	1	0	0	2730	64	0
98	0		3/14/2011	2011	0	53	1	12.5945	0	0	0	0	0	0	0	0	0	0	0	0	0	0	0	0	0	0	0	0	0	0		0	0	0	0	0	0	0	0	0	0	0	0	0	0	0	0	0	0
99	0		1/14/2009	2009	0	51	1	10.7041	0	0	0	0	0	0	1	1	0	0	0	0	0	0	0	0	2	2	0	0	0	1	12/10/2008	71.8	2	0	0	0	0	0	0	0	0	1	1	0	0	0	7425	0	0
100	0		1/3/2011	2011	0	53	1	12.7671	0	0	0	0	0	0	0	0	0	0	0	0	0	0	0	0	0	0	0	0	0	1	3/5/2010	11.2	1	0	0	0	0	0	0	0	0	1	0	1	0	0	0	112	0
101	0		1/20/2010	2010	0	78	1	9.99452	0	0	0	0	0	0	0	0	0	0	0	0	0	0	0	0	0	0	0	0	0	0		0	0	0	0	0	0	0	0	0	0	0	0	0	0	0	0	0	0
102	0		1/17/2012	2012	0	46	1	11.8658	0	0	0	0	0	0	1	1	0	0	0	0	0	0	0	0	2	2	0	0	0	1	11/22/2011	66	2	0	0	0	0	0	0	0	0	1	0	1	0	0	0	720	0
103	0		1/16/2013	2013	0	61	1	14.8055	0	0	0	0	0	0	1	0	0	0	0	0	0	0	0	0	1	1	1	0	0	1	12/20/2012	71.4	2	0	0	0	0	0	1	0	0	1	0	1	0	0	0	18	0
104	0		1/3/2009	2009	0	51	1	10.7699	0	0	0	0	0	0	1	0	0	0	0	0	0	0	0	0	1	1	0	0	0	1	12/26/2008	22.4	1	0	0	0	0	0	0	0	0	0	0	0	0	0	0	0	0
105	0		1/2/2013	2013	0	47	1	3.2411	0	0	0	0	0	0	1	0	0	0	0	0	0	0	0	0	1	1	0	0	0	1	11/27/2012	5.8	1	0	0	0	0	0	0	0	0	0	0	0	0	0	0	0	0
106	0		1/5/2008	2008	0	45	1	5.8	0	0	0	0	0	0	1	0	0	0	0	0	0	0	0	0	1	1	0	0	0	0		0	0	0	0	0	0	0	0	0	0	1	1	0	0	0	1820	0	0
107	0		2/20/2008	2008	0	44	1	9.71781	0	0	0	0	0	0	1	0	0	0	0	0	0	0	0	0	1	1	0	0	0	0		0	0	0	0	0	0	0	0	0	0	1	0	1	0	0	0	168	0
108	0		2/27/2009	2009	0	57	1	6.56712	0	0	0	0	0	0	1	0	0	0	0	0	0	0	0	0	1	1	0	1	0	1	10/24/2008	33.6	1	0	0	0	0	0	0	0	0	1	1	0	0	0	980	0	0
109	0		1/15/2010	2010	0	78	1	1.48219	0	0	0	0	0	0	1	0	0	0	0	0	0	0	1	0	3	3	0	0	0	0		0	0	0	0	0	0	0	0	0	0	0	0	0	0	0	0	0	0
110	0		1/20/2011	2011	0	53	1	0.80274	0	0	0	0	0	0	1	0	0	0	0	0	0	0	0	0	1	1	1	0	0	1	7/9/2010	37.8	1	0	0	0	0	0	1	0	0	1	0	0	1	0	0	0	10
111	0		1/6/2009	2009	0	53	1	11.6959	0	0	0	0	0	0	1	0	0	0	0	0	0	0	0	0	1	1	0	1	0	1	11/11/2008	56	2	0	0	0	0	0	0	0	0	1	0	1	0	0	0	840	0
112	0		2/21/2013	2013	0	61	1	6.63288	0	0	0	0	0	0	1	1	0	0	0	0	0	0	0	0	2	2	0	0	0	1	11/29/2012	34.2	1	0	0	0	0	0	0	0	0	1	1	0	0	0	855	0	0
113	0		1/5/2004	2004	0	55	1	1.94521	0	0	0	0	0	0	1	0	0	1	0	0	0	0	0	0	2	2	0	0	0	1	12/18/2003	145.6	2	0	0	0	0	0	0	0	0	1	1	0	0	0	3640	0	0
114	0		1/4/2013	2013	0	47	1	6.83836	0	0	0	0	0	0	1	0	0	0	0	0	0	0	0	0	1	1	0	0	0	0		0	0	0	0	0	0	0	0	0	0	1	0	1	0	0	0	1344	0
115	0		1/7/2012	2012	0	61	1	10.2438	0	0	0	0	0	0	1	0	0	0	0	0	0	0	0	0	1	1	0	0	0	0		0	0	0	0	0	0	0	0	0	0	0	0	0	0	0	0	0	0
116	0		2/4/2008	2008	0	44	1	4.36438	0	0	0	0	0	0	1	0	0	0	0	0	0	0	0	0	1	1	0	0	0	1	11/22/2007	72.8	2	0	0	0	0	0	0	0	0	1	1	0	0	1	1400	0	0
117	0		1/25/2011	2011	0	43	1	11.1041	0	0	0	0	0	0	1	0	0	0	0	0	0	0	0	0	1	1	0	0	0	1	12/21/2010	22.4	1	0	0	0	0	0	0	0	0	1	0	1	0	0	0	224	0
118	0		12/17/2010	2010	0	78	1	0.0273973	0	0	0	0	0	0	1	0	0	1	0	0	0	0	0	0	2	2	0	0	0	0		0	0	0	0	0	0	0	0	0	0	1	1	0	1	0	150	0	5
119	0		1/10/2012	2012	0	46	1	12.4055	0	0	0	0	0	0	1	0	0	0	0	0	0	0	0	0	1	1	0	0	0	1	12/16/2011	51	2	0	0	0	0	0	0	0	0	1	1	0	0	0	1885	0	0
120	0		1/10/2013	2013	0	61	1	14.3534	0	0	0	0	0	1	1	0	0	0	0	0	0	0	0	0	2	2	0	0	0	0		0	0	0	0	0	0	0	0	0	0	0	0	0	0	0	0	0	0
121	0		1/14/2004	2004	0	47	1	4.31233	0	0	0	0	0	0	0	1	0	0	0	0	0	0	0	0	1	1	0	0	0	0		0	0	0	0	0	0	0	0	0	0	0	0	0	0	0	0	0	0
122	0		1/5/2007	2007	0	75	1	2.09041	0	1	0	0	0	0	1	0	0	0	0	0	0	0	0	0	2	2	0	0	0	1	12/29/2006	75.6	2	0	0	0	0	0	0	0	0	1	1	0	0	0	1890	0	0
123	0		1/8/2007	2007	0	75	1	8.63288	0	0	0	0	0	0	1	0	0	0	0	0	0	0	0	0	1	1	0	0	0	0		0	0	0	0	0	0	0	0	0	0	1	0	0	0	1	0	0	0
124	0		1/8/2007	2007	0	75	1	8.80548	0	0	0	0	1	0	1	0	0	0	0	0	0	0	0	0	2	2	0	0	0	1	11/13/2006	131.6	2	0	0	0	0	0	0	0	0	1	1	0	0	1	1785	0	0
125	0		1/14/2008	2008	0	44	1	1.50685	0	0	0	0	0	0	1	0	0	0	0	0	0	0	0	0	1	1	0	0	0	0		0	0	0	0	0	0	0	0	0	0	1	1	0	0	0	4480	0	0
126	0		1/6/2004	2004	0	47	1	2.58082	0	0	0	0	0	0	1	0	0	0	0	0	0	0	0	0	1	1	0	0	0	1	11/29/2003	67.2	2	0	0	0	0	0	0	0	0	0	0	0	0	0	0	0	0
127	0		1/5/2011	2011	0	50	1	11.8575	0	0	0	0	0	0	1	0	0	1	0	0	0	0	0	0	2	2	0	0	0	0		0	0	0	0	0	0	0	0	0	0	1	1	1	1	0	3850	5240	4
128	0		1/10/2012	2012	0	61	1	11.7863	0	0	0	0	0	0	1	0	0	0	0	0	0	0	0	0	1	1	0	1	0	1	8/13/2011	36	1	0	0	0	0	0	0	0	0	1	0	1	0	0	0	360	0
129	0		1/9/2012	2012	0	46	1	12.1918	0	0	0	0	0	0	1	0	0	0	0	0	0	0	0	0	1	1	0	0	0	1	12/9/2011	56	2	0	0	0	0	0	0	0	0	1	0	1	0	0	0	420	0
130	0		1/8/2004	2004	0	47	1	5.77534	0	0	0	0	0	0	1	0	0	0	0	0	0	0	0	0	1	1	1	0	0	0		0	0	0	0	0	0	0	1	0	0	1	1	0	0	0	1650	0	0
131	0		1/19/2012	2012	0	46	1	6.80822	0	0	0	0	0	0	1	0	0	0	0	0	0	0	0	0	1	1	0	1	0	1	12/22/2011	42	1	0	0	0	0	0	0	0	0	0	0	0	0	0	0	0	0
132	0		1/14/2009	2009	0	57	1	6.32603	0	0	0	0	0	0	0	0	0	0	0	0	0	0	0	0	0	0	0	0	0	0		0	0	0	0	0	0	0	0	0	0	0	0	0	0	0	0	0	0
133	0		1/19/2011	2011	0	63	1	12.0082	0	0	0	0	0	0	0	0	0	0	0	0	0	0	0	0	0	0	0	0	0	0		0	0	0	0	0	0	0	0	0	0	1	1	0	0	0	840	0	0
134	0		9/16/2004	2004	0	55	1	0.0164384	0	0	0	0	0	0	1	1	0	0	0	0	0	0	0	0	2	2	0	0	0	1	8/10/2004	13.4	1	0	0	0	0	0	0	0	0	1	1	1	0	1	3245	54	0
135	0		1/27/2004	2004	0	55	1	5.86849	0	0	0	0	0	0	1	0	0	0	0	0	0	0	0	0	1	1	0	0	0	0		0	0	0	0	0	0	0	0	0	0	1	1	0	1	0	870	0	46.125
136	0		1/21/2011	2011	0	50	1	3.37534	0	0	0	0	0	0	1	0	0	0	0	0	0	0	0	0	1	1	0	0	0	0		0	0	0	0	0	0	0	0	0	0	0	0	0	0	0	0	0	0
137	0		1/17/2004	2004	0	55	1	5.8	0	0	0	0	0	0	1	0	0	0	0	0	0	0	0	0	1	1	0	0	0	1	12/18/2003	66	2	0	0	0	0	0	0	0	0	0	0	0	0	0	0	0	0
138	0		1/3/2011	2011	0	50	1	11.926	0	0	0	0	0	0	1	0	0	0	0	0	0	0	0	0	1	1	0	0	0	1	12/16/2010	56.4	2	0	0	0	0	0	0	0	0	0	0	0	0	0	0	0	0
139	0		2/2/2012	2012	0	61	1	13.8493	0	0	0	0	0	0	1	0	0	0	0	0	0	0	0	0	1	1	0	0	0	1	12/23/2011	33.6	1	0	0	0	0	0	0	0	0	0	0	0	0	0	0	0	0
140	0		1/22/2010	2010	0	78	1	7.53699	0	0	0	0	0	1	1	0	0	0	0	0	0	0	0	0	2	2	0	0	0	1	12/25/2009	36.4	1	0	0	0	0	0	0	0	0	0	0	0	0	0	0	0	0
141	0		3/7/2011	2011	0	63	1	12.9397	0	0	0	0	0	0	1	0	0	0	0	0	0	0	0	0	1	1	0	0	0	0		0	0	0	0	0	0	0	0	0	0	1	0	0	1	0	0	0	9
142	0		1/20/2011	2011	0	53	1	12.8959	0	0	0	0	0	1	1	0	0	0	0	0	0	0	0	0	2	2	0	0	0	1	12/24/2010	68.4	2	0	0	0	0	0	0	0	0	1	1	0	0	0	1710	0	0
143	0		1/9/2009	2009	0	51	1	10.6247	0	0	0	0	0	1	0	0	0	0	0	0	0	0	0	0	1	1	0	0	0	0		0	0	0	0	0	0	0	0	0	0	1	1	0	0	0	22.5	0	0
144	0		1/3/2011	2011	0	43	1	10.8932	0	0	0	0	0	0	1	0	0	0	0	0	0	0	0	0	1	1	0	0	0	1	9/18/2010	33.6	1	0	0	0	0	0	0	0	0	1	1	0	1	0	145	0	6.75
145	0		2/3/2004	2004	0	47	1	5.81918	0	0	0	0	0	0	1	0	0	0	0	0	0	0	0	0	1	1	0	0	0	1	12/23/2003	55.6	2	0	0	0	0	0	0	0	0	1	1	0	0	0	2500	0	0
146	0		1/11/2011	2011	0	63	1	12.7534	0	0	0	0	0	0	1	0	0	0	0	0	0	0	0	0	1	1	0	0	0	0		0	0	0	0	0	0	0	0	0	0	0	0	0	0	0	0	0	0
147	0		1/15/2009	2009	0	53	1	10.8384	0	0	0	0	0	0	1	0	0	0	0	0	0	0	0	0	1	1	0	0	0	1	12/18/2008	70	2	0	0	0	0	0	0	0	0	1	1	0	0	0	1020	0	0
148	0		1/19/2004	2004	0	47	1	5.80548	0	0	0	0	0	0	1	0	0	0	0	0	0	0	0	0	1	1	0	0	0	1	12/25/2003	67.2	2	0	0	0	0	0	0	0	0	1	1	0	0	0	3360	0	0
149	0		1/4/2013	2013	0	47	1	0.0273973	0	0	0	0	0	0	1	0	0	0	0	0	0	0	0	0	1	1	0	1	0	0		0	0	0	0	0	0	0	0	0	0	1	1	1	0	0	1225	3160	0
150	0		2/14/2008	2008	0	45	1	1.53973	0	0	0	0	0	0	1	0	0	0	0	0	0	0	0	0	1	1	0	0	0	1	10/23/2007	49.2	1	0	0	0	0	0	0	0	0	0	0	0	0	0	0	0	0
151	1		2/27/2004	2004	0	14	0	2.76438	0	0	0	0	0	0	1	0	0	0	0	0	0	0	0	0	1	1	0	0	0	0		0	0	0	0	0	0	0	0	0	0	1	1	0	0	0	80	0	0
152	1		1/6/2009	2009	0	27	0	1.61096	0	0	0	0	0	0	1	0	0	0	0	0	0	0	0	0	1	1	0	0	0	1	12/6/2008	100.8	2	0	0	0	0	0	0	0	0	0	0	0	0	0	0	0	0
153	1		3/16/2009	2009	0	27	0	12.0219	0	0	0	0	0	0	0	0	0	0	0	0	0	0	0	0	0	0	0	0	0	0		0	0	0	0	0	0	0	0	0	0	0	0	0	0	0	0	0	0
154	1		1/8/2011	2011	0	21	0	6.29863	0	0	0	0	0	0	1	0	0	0	0	0	0	0	0	0	1	1	0	0	0	0		0	0	0	0	0	0	0	0	0	0	0	0	0	0	0	0	0	0
155	1	2/8/2013	2/8/2013	2013	1	13	0	1.63562	0	0	0	0	0	0	1	0	0	0	0	0	0	0	0	0	1	1	0	0	0	0		0	0	0	0	0	0	0	0	0	0	1	1	1	0	0	9635	3000	0
156	1		8/7/2004	2004	0	14	0	4.01918	0	0	0	0	0	0	0	0	0	0	0	0	0	0	0	0	0	0	0	0	0	0		0	0	0	0	0	0	0	0	0	0	0	0	0	0	0	0	0	0
157	1		1/2/2012	2012	0	33	0	3.83014	0	0	0	0	0	0	1	0	0	0	0	0	0	0	0	0	1	1	0	0	0	1	12/27/2011	71.4	2	0	0	0	0	0	0	0	0	1	1	0	1	0	1175	0	6.75
158	1		10/26/2011	2011	0	21	0	0.0383562	0	0	0	0	0	0	1	0	0	0	0	0	0	0	0	0	1	1	1	0	0	1	10/12/2011	64.4	2	0	0	0	0	0	1	0	0	1	1	1	0	0	2610	480	0
159	1		1/10/2004	2004	0	14	0	3.69041	0	0	0	0	0	0	1	0	0	0	0	0	0	0	0	0	1	1	1	0	0	0		0	0	0	0	0	0	0	1	0	0	1	0	1	0	1	0	3252	0
160	1		1/24/2013	2013	0	13	0	5.00822	0	0	0	0	0	0	1	0	0	0	0	0	0	0	0	0	1	1	0	0	0	0		0	0	0	0	0	0	0	0	0	0	1	1	1	0	1	1670	7500	0
161	1		2/3/2012	2012	0	33	0	13.8795	0	0	0	0	0	0	0	0	0	0	0	0	0	0	0	0	0	0	0	0	0	0		0	0	0	0	0	0	0	0	0	0	0	0	0	0	0	0	0	0
162	1		6/13/2013	2013	0	13	0	0.0356164	0	0	0	0	0	0	1	0	0	0	0	0	0	0	0	0	1	1	0	0	0	1	5/24/2013	13.2	1	0	0	0	0	0	0	0	0	1	1	1	0	0	4110	6000	0
163	1		2/20/2012	2012	0	33	0	13.4247	0	0	0	0	0	0	0	1	0	0	0	0	0	0	0	0	1	1	0	0	0	0		0	0	0	0	0	0	0	0	0	0	0	0	0	0	0	0	0	0
164	1		1/3/2013	2013	0	13	0	10.8712	0	0	0	0	0	0	0	0	0	0	0	0	0	0	0	0	0	0	0	0	0	0		0	0	0	0	0	0	0	0	0	0	1	1	1	1	0	280	224	4.5
165	1		3/21/2011	2011	0	21	0	0.0657534	0	0	0	0	0	0	1	0	0	0	0	0	0	0	0	0	1	1	1	0	0	1	2/21/2011	114.8	2	0	0	0	0	0	1	0	0	1	1	0	0	0	3010	0	0
166	1		3/27/2012	2012	0	33	0	12.2959	0	0	0	0	0	0	0	0	0	0	0	0	0	0	0	0	0	0	0	0	0	0		0	0	0	0	0	0	0	0	0	0	0	0	0	0	0	0	0	0
167	1	10/1/2012	10/1/2012	2012	1	33	0	0.208219	0	0	0	0	0	0	1	0	0	0	0	0	0	0	0	0	1	1	0	0	0	0		0	0	0	0	0	0	0	0	0	0	1	1	1	1	0	3180	80	14
168	1		3/19/2009	2009	0	27	0	1.22192	0	0	0	0	0	0	1	1	0	0	0	0	0	0	0	0	2	2	0	0	0	1	12/25/2008	46.4	1	0	0	0	0	0	0	0	0	1	1	0	0	0	1240	0	0
169	1		3/20/2007	2007	0	65	1	9.34795	0	0	0	0	0	0	1	0	0	0	0	0	0	0	0	0	1	1	0	0	0	1	10/27/2006	28	1	0	0	0	0	0	0	0	0	0	0	0	0	0	0	0	0
170	1		1/5/2006	2006	0	67	1	5.09041	0	0	0	1	1	0	1	0	0	0	0	0	0	0	0	0	3	3	0	0	0	0		0	0	0	0	0	0	0	0	0	0	1	1	0	0	0	1800	0	0
171	1		10/22/2008	2008	0	46	1	0.0767123	0	0	0	0	0	0	0	1	1	0	0	0	0	0	0	0	2	2	0	0	0	0		0	0	0	0	0	0	0	0	0	0	1	1	0	0	0	210	0	0
172	1		1/9/2009	2009	0	59	1	9.41096	0	0	0	0	0	0	1	0	0	0	0	0	0	0	0	0	1	1	0	0	0	0		0	0	0	0	0	0	0	0	0	0	1	1	0	0	0	860	0	0
173	1	2/22/2013	2/22/2013	2013	1	80	1	0.0383562	0	1	0	1	0	0	1	0	0	0	0	0	0	0	0	0	3	3	0	0	0	0		0	0	0	0	0	0	0	0	0	0	1	1	1	0	0	1170	1000	0
174	1		1/2/2009	2009	0	59	1	10.7644	0	0	0	0	0	1	1	1	0	0	0	0	0	0	0	0	3	3	0	0	0	0		0	0	0	0	0	0	0	0	0	0	1	1	0	0	0	3885	0	0
175	1		1/7/2009	2009	0	59	1	2.39178	0	0	0	0	0	0	1	0	0	0	0	0	0	0	0	0	1	1	0	0	0	1	10/15/2008	29.2	1	0	0	0	0	0	0	0	0	1	1	0	0	0	740	0	0
176	1		5/3/2001	2001	0	53	1	0.0164384	0	0	0	0	0	0	1	0	0	0	0	0	0	0	0	0	1	1	0	0	0	1	4/26/2001	138.8	2	0	0	0	0	0	0	0	0	1	1	0	0	0	2335	0	0
177	1		2/23/2007	2007	0	50	1	8.88767	0	0	0	0	0	0	1	0	0	0	0	0	0	0	0	0	1	1	0	0	0	0		0	0	0	0	0	0	0	0	0	0	0	0	0	0	0	0	0	0
178	1		1/3/2013	2013	0	80	1	7.46027	0	0	0	1	0	1	1	0	0	0	0	0	0	0	0	0	3	3	0	0	0	1	10/18/2012	11.2	1	0	0	0	0	0	0	0	0	1	0	1	0	0	0	168	0
179	1	11/4/2006	11/4/2006	2006	1	67	1	6.33973	0	0	0	0	0	1	1	0	0	0	0	0	0	0	0	0	2	2	0	0	0	1	6/22/2006	25.2	1	0	0	0	0	0	0	0	0	1	1	0	0	0	3150	0	0
180	1		1/8/2007	2007	0	65	1	4.77534	0	0	0	0	0	0	1	0	1	0	0	0	0	0	0	0	2	2	0	0	0	1	12/4/2006	22.4	1	0	0	0	0	0	0	0	0	1	0	0	1	0	0	0	10
181	1		1/11/2008	2008	0	46	1	9.69589	0	0	0	0	0	1	1	0	0	0	0	0	0	0	0	0	2	2	0	0	0	1	10/12/2007	46	1	0	0	0	0	0	0	0	0	0	0	0	0	0	0	0	0
182	1		1/5/2013	2013	0	80	1	10.1315	0	0	0	0	0	0	1	0	0	0	0	0	0	0	0	0	1	1	0	0	0	1	12/12/2012	39.2	1	0	0	0	0	0	0	0	0	1	1	0	0	0	1185	0	0
183	1		1/19/2008	2008	0	49	1	0.613699	1	0	0	0	0	0	1	0	0	0	0	0	0	0	0	0	2	2	0	0	0	1	11/24/2007	72	2	0	0	0	0	0	0	0	0	1	1	0	0	0	3810	0	0
184	1		3/25/2013	2013	0	80	1	0.0383562	0	0	0	0	0	0	0	0	0	0	0	0	0	0	0	0	0	0	0	0	0	1	3/11/2013	5.6	1	0	0	0	0	0	0	0	0	1	1	1	0	0	140	500	0
185	1		2/26/2008	2008	0	49	1	8.46849	0	0	0	0	0	0	0	0	0	0	0	0	0	0	0	0	0	0	0	0	0	0		0	0	0	0	0	0	0	0	0	0	1	0	0	1	0	0	0	18
186	1		1/2/2006	2006	0	67	1	7.76164	0	0	0	0	0	0	1	0	0	0	0	0	0	0	0	0	1	1	0	0	0	0		0	0	0	0	0	0	0	0	0	0	1	1	0	0	1	45	0	0
187	1		1/1/2007	2007	0	65	1	2.36712	0	0	1	0	0	0	0	0	0	0	0	0	0	0	0	0	1	1	0	0	0	0		0	0	0	0	0	0	0	0	0	0	0	0	0	0	0	0	0	0
188	1		2/3/2001	2001	0	53	1	1.18356	0	0	0	0	0	1	0	1	0	1	0	0	0	0	1	0	5	5	0	0	0	0		0	0	0	0	0	0	0	0	0	0	0	0	0	0	0	0	0	0
189	1		1/7/2008	2008	0	49	1	9.77534	0	0	0	0	0	0	1	0	0	0	0	0	0	0	0	0	1	1	0	0	0	1	10/12/2007	24	1	0	0	0	0	0	0	0	0	1	0	1	0	0	0	720	0
190	1		7/17/2006	2006	0	67	1	0.0191781	0	0	0	0	0	0	1	0	1	0	0	0	0	0	0	0	2	2	0	0	0	1	6/29/2006	8.4	1	0	0	0	0	0	0	0	0	1	1	1	1	0	905	480	9
191	1		10/13/2008	2008	0	46	1	10.9644	0	0	0	0	0	0	0	0	0	0	0	0	0	0	0	0	0	0	0	0	0	0		0	0	0	0	0	0	0	0	0	0	0	0	0	0	0	0	0	0
192	1		1/8/2001	2001	0	53	1	1.34521	0	0	0	0	0	0	1	0	0	0	0	0	0	0	0	0	1	1	0	0	0	1	8/21/2000	39.2	1	0	0	0	0	0	0	0	0	1	1	0	0	0	980	0	0
193	1		2/23/2011	2011	0	73	1	6.51781	0	0	0	0	0	0	1	0	0	0	0	0	0	0	0	0	1	1	0	0	0	1	12/29/2010	19.6	1	0	0	0	0	0	0	0	0	0	0	0	0	0	0	0	0
194	1		1/12/2006	2006	0	67	1	5.56986	0	0	0	0	0	0	0	0	0	0	0	0	0	0	0	0	0	0	0	0	0	0		0	0	0	0	0	0	0	0	0	0	1	0	1	0	0	0	168	0
195	1		4/19/2007	2007	0	50	1	0.00821918	0	0	0	0	0	0	1	0	0	0	0	0	0	0	0	0	1	1	0	0	0	0		0	0	0	0	0	0	0	0	0	0	1	1	0	1	0	780	0	90
196	1		2/16/2011	2011	0	73	1	11.0795	0	0	0	0	0	0	1	0	0	0	0	0	0	0	0	0	1	1	0	0	0	1	11/10/2010	16.8	1	0	0	0	0	0	0	0	0	0	0	0	0	0	0	0	0
197	1		2/20/2013	2013	0	80	1	14.9288	0	0	0	0	0	0	1	0	0	0	0	0	0	0	0	0	1	1	0	0	0	1	12/26/2012	33.6	1	0	0	0	0	0	0	0	0	1	1	0	0	0	420	0	0
198	1		2/3/2009	2009	0	59	1	2.85205	0	0	0	1	0	0	0	0	0	1	0	0	0	0	0	0	2	2	0	0	0	0		0	0	0	0	0	0	0	0	0	0	0	0	0	0	0	0	0	0
199	1		6/14/2008	2008	0	46	1	0.0136986	0	0	0	0	0	0	0	0	0	0	0	0	0	0	0	0	0	0	0	0	0	1	6/9/2008	5.6	1	0	0	0	0	0	0	0	0	0	0	0	0	0	0	0	0
200	1		1/12/2001	2001	0	53	1	2.83836	0	0	0	0	0	0	0	0	0	0	0	0	0	0	0	0	0	0	0	0	0	0		0	0	0	0	0	0	0	0	0	0	1	1	0	1	0	1820	0	5
201	1		10/5/2007	2007	0	50	1	0.0684932	0	0	0	0	0	0	1	0	0	0	0	0	0	0	0	0	1	1	0	0	0	1	9/7/2007	16.8	1	0	0	0	0	0	0	0	0	1	1	0	0	0	695	0	0
202	1		1/21/2013	2013	0	80	1	6.40548	0	0	0	1	0	0	1	0	0	0	0	0	0	0	0	0	2	2	0	1	0	0		0	0	0	0	0	0	0	0	0	0	1	1	0	0	0	890	0	0
203	1		1/3/2008	2008	0	46	1	9.76438	0	0	0	0	0	0	1	0	0	0	0	0	0	0	0	0	1	1	0	0	0	1	12/29/2007	42	1	0	0	0	0	0	0	0	0	1	1	0	0	0	1500	0	0
204	1		1/9/2001	2001	0	53	1	2.77808	0	0	0	0	0	0	1	0	0	0	0	0	0	0	0	0	1	1	0	0	0	1	12/12/2000	66	2	0	0	0	0	0	0	0	0	1	1	0	0	0	2700	0	0
205	0	2/14/2002	2/14/2002	2002	1	38	0	2.25205	0	0	0	0	0	0	1	0	0	0	0	0	1	0	0	0	3	1	0	0	0	0		0	0	0	0	0	0	0	0	0	0	1	1	0	0	0	5550	0	0
206	0		3/24/2003	2003	0	28	0	0.0164384	0	0	0	0	0	0	1	0	0	0	0	0	1	0	0	0	3	1	0	0	0	1	2/12/2003	44.2	1	0	0	0	0	0	0	0	0	1	1	0	0	1	2400	0	0
207	0		11/14/2006	2006	0	14	0	0.0109589	0	0	0	0	0	0	1	0	1	0	0	0	1	0	0	0	4	2	0	0	0	0		0	0	0	0	0	0	0	0	0	0	1	1	1	0	1	1100	2480	0
208	0	7/20/2007	7/20/2007	2007	1	36	0	10.3589	0	0	0	0	0	1	1	0	0	0	0	0	1	0	0	0	4	2	0	0	0	0		0	0	0	0	0	0	0	0	0	0	1	1	1	1	0	4365	375	5
209	0		1/17/2008	2008	0	38	0	9.8411	0	0	0	0	0	0	1	1	0	0	0	0	1	0	0	0	4	2	0	0	0	1	12/6/2007	137.2	2	0	0	0	0	0	0	0	0	1	1	0	0	0	70	0	0
210	0		1/2/2004	2004	0	38	0	2.18904	0	0	0	0	0	0	1	0	1	0	0	0	1	0	0	0	4	2	0	0	0	1	12/19/2003	72.8	2	0	0	0	0	0	0	0	0	1	1	1	0	1	1725	252	0
211	0		3/23/2012	2012	0	33	0	0.0219178	0	0	0	0	0	0	1	0	0	0	0	0	1	0	0	0	3	1	0	0	0	0		0	0	0	0	0	0	0	0	0	0	1	0	1	0	1	0	696	0
212	0		7/5/2012	2012	0	17	0	0.0164384	0	0	0	0	0	0	1	0	0	0	0	0	1	0	0	0	3	1	0	0	0	1	6/21/2012	1	1	0	0	0	0	0	0	0	0	1	1	0	0	0	435	0	0
213	0		6/19/2008	2008	0	44	1	0.0246575	0	0	0	1	0	0	1	1	0	0	0	0	1	0	0	0	5	3	0	0	0	0		0	0	0	0	0	0	0	0	0	0	1	1	1	0	0	105	780	0
214	0	7/4/2007	7/4/2007	2007	1	75	1	0.158904	0	0	0	0	0	0	1	0	0	0	0	0	1	0	0	0	3	1	0	1	0	1	6/23/2007	25.2	1	0	0	0	0	0	0	0	0	1	1	1	0	1	2045	960	0
215	0		1/2/2012	2012	0	61	1	13.7644	0	0	0	0	0	0	1	0	0	0	0	0	1	0	0	0	3	1	0	0	0	1	10/4/2011	11.2	1	0	0	0	0	0	0	0	0	1	1	0	0	1	2425	0	0
216	0		1/16/2009	2009	0	53	1	9.45479	0	0	0	0	0	1	1	0	0	0	0	0	1	0	0	0	4	2	0	0	0	1	11/21/2008	120.8	2	0	0	0	0	0	0	0	0	1	1	0	0	0	2785	0	0
217	0		1/2/2008	2008	0	45	1	9.60822	0	0	0	0	0	0	0	0	0	0	0	0	1	0	0	0	2	0	0	0	0	0		0	0	0	0	0	0	0	0	0	0	1	0	1	1	0	0	1288	4
218	0		1/9/2008	2008	0	45	1	8.98082	0	0	0	0	0	0	1	0	0	0	0	0	1	0	0	0	3	1	0	0	0	0		0	0	0	0	0	0	0	0	0	0	1	1	0	0	0	3425	0	0
219	0		1/22/2013	2013	0	47	1	16.0521	0	0	0	0	0	0	0	0	0	0	0	0	1	0	0	0	2	0	0	0	0	0		0	0	0	0	0	0	0	0	0	0	0	0	0	0	0	0	0	0
220	0	3/19/2011	3/19/2011	2011	1	63	1	0.106849	0	1	0	0	0	0	1	0	0	0	0	0	1	0	0	0	4	2	0	0	0	0		0	0	0	0	0	0	0	0	0	0	1	1	0	0	1	500	0	0
221	0	10/30/2013	10/30/2013	2013	1	61	1	1.7863	0	0	0	0	0	0	1	0	1	1	0	0	1	0	0	0	5	3	0	0	0	0		0	0	0	0	0	0	0	0	0	0	1	0	1	0	0	0	2408	0
222	1		2/1/2013	2013	0	13	0	3.72329	0	0	0	0	0	0	1	0	0	0	0	0	1	0	0	0	3	1	0	0	0	0		0	0	0	0	0	0	0	0	0	0	1	1	0	0	0	1145	0	0
223	1		1/4/2006	2006	0	67	1	7.72329	0	0	0	0	0	0	1	0	0	0	0	0	1	0	0	0	3	1	0	0	0	0		0	0	0	0	0	0	0	0	0	0	1	1	0	0	0	840	0	0
224	1		1/26/2008	2008	0	49	1	9.8274	0	0	0	0	0	0	1	0	0	0	0	0	1	0	0	0	3	1	0	0	0	1	11/3/2007	22.4	1	0	0	0	0	0	0	0	0	0	0	0	0	0	0	0	0
225	1		1/17/2011	2011	0	73	1	7.14521	0	0	0	1	0	1	1	0	0	0	0	1	1	0	0	0	7	5	0	0	0	0		0	0	0	0	0	0	0	0	0	0	1	1	1	0	1	190	16	0
226	1		1/22/2013	2013	0	80	1	4.4411	0	0	0	0	0	0	1	0	0	1	0	0	1	0	0	0	4	2	0	0	0	0		0	0	0	0	0	0	0	0	0	0	1	1	0	0	0	105	0	0
227	1		1/8/2008	2008	0	49	1	0.227397	0	0	0	0	0	0	1	0	0	0	0	0	1	0	0	0	3	1	0	0	0	1	12/19/2007	36.4	1	0	0	0	0	0	0	0	0	1	0	1	0	0	0	456	0
228	1		2/24/2011	2011	0	73	1	6.31233	0	0	0	0	0	0	1	0	0	0	0	0	1	0	1	0	5	3	0	0	0	0		0	0	0	0	0	0	0	0	0	0	0	0	0	0	0	0	0	0
229	0		1/10/2013	2013	0	27	0	2.53151	0	0	0	0	0	0	1	1	0	0	0	0	0	0	0	0	2	2	0	0	0	1	12/31/2012	142.8	2	0	1	0	0	0	0	1	0	1	1	0	0	0	7315	0	0
230	0		1/3/2012	2012	0	17	0	1.49589	0	0	0	0	0	0	1	0	0	0	0	0	0	0	0	0	1	1	0	0	0	1	12/29/2011	120.4	2	0	1	0	1	0	0	1	1	0	0	0	0	0	0	0	0
231	0	11/30/2006	11/30/2006	2006	1	13	0	2.11233	0	0	0	0	0	1	1	0	0	0	0	0	0	0	0	0	2	2	1	0	0	0		0	0	0	0	1	0	0	1	1	0	1	1	1	0	0	10400	480	0
232	0		1/10/2012	2012	0	33	0	0.90137	0	0	0	0	0	0	1	0	0	0	0	0	0	0	0	0	1	1	0	0	0	1	12/13/2011	92	2	0	1	0	0	0	0	1	0	1	1	1	1	0	30	3528	5
233	0		1/3/2013	2013	0	23	0	4.60548	0	0	0	0	0	0	1	1	0	0	0	0	0	0	0	0	2	2	0	0	0	1	12/20/2012	138.4	2	0	1	0	0	0	0	1	0	1	1	0	0	0	3460	0	0
234	0		1/3/2011	2011	0	35	0	10.9068	0	0	0	0	0	0	1	0	0	0	0	0	0	0	0	0	1	1	0	0	0	1	12/15/2010	61.6	2	1	1	0	0	0	0	1	0	1	1	0	0	0	3080	0	0
235	0		1/21/2003	2003	0	28	0	4.89315	0	0	0	0	0	0	1	0	0	0	0	0	0	0	0	0	1	1	0	0	0	1	12/26/2002	89.6	2	0	0	1	0	0	0	1	0	1	1	0	0	0	2660	0	0
236	0	4/18/2003	4/18/2003	2003	1	28	0	5.03562	0	1	0	0	0	0	1	1	0	0	0	0	0	0	0	0	3	3	0	0	0	0		0	0	0	1	1	0	0	0	1	0	1	1	0	0	0	7145	0	0
237	0		1/10/2006	2006	0	14	0	1.90959	0	0	0	0	0	0	1	0	0	0	0	0	0	0	0	0	1	1	0	0	0	1	12/13/2005	48.8	1	0	1	1	0	0	0	1	0	1	1	0	0	0	195	0	0
238	0		1/27/2011	2011	0	39	0	12.8329	0	0	0	0	0	0	1	0	0	0	0	0	0	0	0	0	1	1	0	0	0	1	12/23/2010	56	2	0	1	0	0	0	0	1	0	1	1	0	0	0	1540	0	0
239	0		1/3/2011	2011	0	39	0	6.32877	0	0	0	0	0	0	1	0	0	0	0	0	0	0	0	0	1	1	0	0	0	0		0	0	0	1	1	0	0	0	1	0	1	1	1	0	0	2940	4000	0
240	0	4/13/2012	4/13/2012	2012	1	11	0	0.432877	0	0	0	0	0	0	1	0	0	0	0	0	0	0	0	0	1	1	0	0	0	0		0	0	0	0	0	0	1	0	1	1	1	1	1	0	0	4930	7440	0
241	0		1/2/2012	2012	0	17	0	10.1973	0	0	0	0	0	0	1	0	0	0	0	0	0	0	0	0	1	1	0	0	0	1	12/7/2011	67.4	2	0	1	0	0	0	0	1	0	1	0	1	0	0	0	1992	0
242	0		1/14/2011	2011	0	39	0	12.8438	0	0	0	0	0	0	1	0	0	0	0	0	0	0	0	0	1	1	0	0	0	0		0	0	0	0	1	0	0	0	1	0	1	1	0	0	0	2850	0	0
243	0		1/19/2013	2013	0	31	0	15.7589	0	0	0	0	0	0	1	0	0	0	0	0	0	0	0	0	1	1	0	0	0	0		0	0	0	1	0	0	0	0	1	0	1	1	0	0	0	1895	0	0
244	0		1/9/2004	2004	0	28	0	4.7863	0	0	0	0	0	0	1	0	0	0	0	0	0	0	0	0	1	1	0	0	0	1	12/12/2003	145.6	2	0	0	1	0	0	0	1	0	1	1	0	0	0	3850	0	0
245	0		1/9/2013	2013	0	27	0	2.15068	0	0	0	0	0	0	1	0	0	0	0	0	0	0	0	0	1	1	0	0	0	1	11/19/2012	67.2	2	0	1	0	0	0	0	1	0	1	1	0	0	0	1260	0	0
246	0		1/4/2010	2010	0	21	0	3.42466	0	0	0	0	0	0	1	0	0	0	0	0	0	0	0	0	1	1	0	0	0	1	12/7/2009	145.6	2	0	1	0	0	0	0	1	0	1	0	1	0	0	0	1736	0
247	0		1/25/2006	2006	0	13	0	0.767123	0	0	0	0	0	0	1	0	0	0	0	0	0	0	0	0	1	1	0	0	0	1	12/21/2005	52.6	2	0	1	0	0	0	0	1	0	1	1	1	0	0	1600	1500	0
248	0	10/21/2009	10/21/2009	2009	1	35	0	2.46027	0	0	0	0	0	0	1	0	0	0	0	0	0	0	0	0	1	1	0	0	0	1	7/27/2009	2.4	1	1	1	1	0	1	0	1	1	1	1	1	0	0	4935	840	0
249	0	4/29/2013	4/29/2013	2013	1	31	0	2.6	0	0	0	0	0	0	1	0	0	0	0	0	0	0	0	0	1	1	0	0	0	0		0	0	1	0	0	1	0	0	1	1	1	1	1	0	0	1605	4052	0
250	0		1/13/2003	2003	0	28	0	4.78904	0	0	0	0	0	0	1	0	0	0	0	0	0	0	0	0	1	1	0	0	0	1	12/26/2002	137.2	2	0	1	0	0	0	0	1	0	1	1	0	0	0	1980	0	0
251	0		1/2/2012	2012	0	17	0	1.01096	0	0	0	0	0	0	1	0	0	0	0	0	0	0	0	0	1	1	0	0	0	1	10/31/2011	63.8	2	0	1	0	0	0	0	1	0	1	1	0	0	0	5380	0	0
252	0		9/1/2006	2006	0	13	0	0.0219178	0	0	0	0	0	0	1	0	0	0	0	0	0	0	0	0	1	1	0	0	0	1	8/23/2006	10.8	1	0	1	0	0	0	0	1	0	1	1	1	0	0	1210	80	0
253	0		1/5/2011	2011	0	36	0	6.62192	0	0	0	0	0	0	1	1	0	0	0	0	0	0	0	0	2	2	0	0	0	0		0	0	0	0	0	1	1	0	1	1	1	1	1	0	0	4535	200	0
254	0		1/30/2013	2013	0	23	0	7.94521	0	0	0	0	0	0	1	0	0	0	0	0	0	0	0	0	1	1	0	0	0	1	12/28/2012	94.4	2	0	1	0	0	0	0	1	0	1	1	0	0	0	4100	0	0
255	0		1/21/2005	2005	0	16	0	3.47945	0	0	0	0	0	0	1	0	0	0	0	0	0	0	0	0	1	1	0	0	0	1	9/10/2004	46.6	1	0	1	1	0	0	0	1	0	1	1	0	0	0	3700	0	0
256	0		1/3/2006	2006	0	39	0	2.76164	0	0	0	0	0	0	0	0	0	0	0	0	0	0	0	0	0	0	0	0	0	0		0	0	1	0	0	1	0	0	1	1	1	1	0	0	0	1365	0	0
257	0	8/12/2012	8/12/2012	2012	1	33	0	10.3288	0	0	0	0	0	1	1	0	1	0	0	0	0	0	1	0	5	5	0	0	0	1	7/18/2012	71.4	2	0	0	0	1	1	0	1	1	1	1	1	0	1	6865	1120	0
258	0		1/17/2011	2011	0	36	0	3.61644	0	0	0	0	0	0	1	0	0	0	0	0	0	0	0	0	1	1	1	0	0	0		0	0	0	1	1	0	0	1	1	0	1	1	0	0	0	3730	0	0
259	0		1/13/2007	2007	0	36	0	6.59178	0	0	0	0	0	0	1	1	0	0	0	0	0	0	0	0	2	2	0	0	0	1	12/9/2006	67.2	2	0	1	0	0	0	0	1	0	1	1	0	0	0	2450	0	0
260	0		6/29/2012	2012	0	17	0	0.0383562	0	0	0	0	0	0	0	0	0	0	0	0	0	0	0	0	0	0	0	0	0	1	6/15/2012	102.4	2	1	1	1	0	0	0	1	0	1	1	1	1	1	435	13172	183
261	0		1/2/2012	2012	0	33	0	7.26301	0	0	0	0	0	0	1	0	0	0	0	0	0	0	0	0	1	1	0	0	0	1	9/13/2011	49	1	0	1	0	1	0	0	1	1	1	0	1	0	0	0	996	0
262	0		11/6/2006	2006	0	14	0	0.0164384	0	0	0	0	0	0	1	0	0	0	0	0	0	0	0	0	1	1	0	0	0	0		0	0	0	0	0	1	0	0	1	1	1	1	0	1	1	2060	0	10
263	0		1/23/2013	2013	0	23	0	1.86301	0	0	0	0	0	0	1	0	0	0	0	0	0	0	0	0	1	1	0	0	0	1	12/26/2012	134.4	2	0	1	0	0	0	0	1	0	1	1	0	0	0	3430	0	0
264	0		1/20/2012	2012	0	17	0	2.76986	0	0	0	0	0	0	1	0	0	0	0	0	0	0	0	0	1	1	0	0	0	1	12/2/2011	56	2	0	1	0	0	0	0	1	0	1	1	0	0	0	560	0	0
265	0		1/31/2012	2012	0	19	0	1.41918	0	0	0	0	0	0	1	0	0	0	0	0	0	0	0	0	1	1	0	0	0	0		0	0	0	1	0	0	0	0	1	0	0	0	0	0	0	0	0	0
266	0		1/2/2002	2002	0	38	0	3.7589	0	0	0	0	0	0	1	0	0	0	0	0	0	0	0	0	1	1	0	0	0	1	12/19/2001	54.8	2	1	1	1	0	0	0	1	0	1	0	1	0	0	0	2968	0
267	0		1/28/2012	2012	0	13	0	2.83288	0	0	0	0	0	0	1	0	0	0	0	0	0	0	0	0	1	1	0	0	0	1	12/31/2011	48.2	1	1	1	0	0	0	0	1	0	1	1	1	0	0	1595	504	0
268	0		2/2/2005	2005	0	16	0	5.52877	0	0	0	0	0	0	1	0	0	0	0	0	0	0	0	0	1	1	0	0	0	0		0	0	0	1	1	0	0	0	1	0	1	1	0	0	0	1970	0	0
269	0		1/2/2012	2012	0	17	0	0.380822	0	0	0	0	0	0	1	0	0	0	0	0	0	0	0	0	1	1	0	0	0	0		0	0	0	1	0	0	0	0	1	0	1	1	1	0	0	2705	560	0
270	0		1/7/2009	2009	0	35	0	2.80274	0	0	0	0	0	0	1	0	0	0	0	0	0	0	0	0	1	1	0	0	0	1	12/10/2008	162.4	2	0	1	0	1	0	0	1	1	1	1	1	0	0	5740	392	0
271	0		1/12/2009	2009	0	35	0	6.44384	0	0	0	0	0	0	1	0	0	0	0	0	0	0	0	0	1	1	0	0	0	1	6/23/2008	26.6	1	0	1	0	0	0	0	1	0	1	1	0	0	0	1995	0	0
272	0		1/5/2012	2012	0	33	0	13.7726	0	0	0	0	0	0	1	0	0	0	0	0	0	0	0	0	1	1	0	0	0	1	12/8/2011	123.2	2	1	0	0	0	0	0	1	0	1	1	1	1	0	420	504	6
273	0		1/19/2007	2007	0	36	0	8.81096	0	0	0	0	0	0	1	0	0	0	0	0	0	0	0	0	1	1	0	0	0	1	12/22/2006	70	2	0	1	0	0	0	0	1	0	1	1	0	0	0	1795	0	0
274	0	7/5/2013	7/5/2013	2013	1	23	0	6.33699	0	0	0	0	0	0	1	0	0	0	0	0	0	0	0	0	1	1	0	0	0	0		0	0	1	1	1	0	1	0	1	1	1	1	1	0	1	7990	9056	0
275	0		1/3/2011	2011	0	35	0	4.91781	0	0	0	0	0	0	1	0	0	0	0	0	0	0	0	0	1	1	0	0	0	0		0	0	0	1	0	0	0	0	1	0	1	0	1	0	0	0	672	0
276	0		1/21/2012	2012	0	17	0	2.36986	0	0	0	0	0	0	1	0	0	0	0	0	0	0	0	0	1	1	0	0	0	0		0	0	0	0	1	0	0	0	1	0	1	1	0	0	0	790	0	0
277	0	12/1/2010	12/1/2010	2010	1	39	0	9.31781	0	0	0	0	0	0	1	0	0	0	0	0	0	0	0	0	1	1	0	0	0	0		0	0	1	0	0	1	0	0	1	1	1	0	1	0	1	0	3880	0
278	0		1/2/2006	2006	0	39	0	5.34521	0	0	0	0	0	1	1	1	0	0	0	0	0	0	0	0	3	3	0	0	0	1	12/25/2005	140	2	0	1	0	0	0	0	1	0	1	1	0	0	0	2100	0	0
279	0		1/2/2012	2012	0	11	0	0.216438	0	0	0	0	0	0	1	0	0	0	0	0	0	0	0	0	1	1	0	0	0	1	12/9/2011	9.6	1	0	1	1	0	0	0	1	0	1	1	1	0	0	3525	1000	0
280	0		1/7/2013	2013	0	31	0	14.6959	0	0	0	0	0	0	1	0	0	0	0	0	0	0	0	0	1	1	0	0	0	1	12/4/2012	134.4	2	0	1	0	0	0	0	1	0	1	1	0	1	1	3335	0	5
281	0		7/20/2010	2010	0	39	0	0.0767123	0	0	0	0	0	0	1	0	0	0	0	0	0	0	0	0	1	1	0	0	0	1	6/22/2010	8.4	1	0	1	0	0	0	0	1	0	1	1	1	0	0	490	36	0
282	0		1/3/2004	2004	0	38	0	5.81918	0	0	0	1	0	1	1	0	0	0	0	0	0	0	0	0	3	3	0	0	0	1	10/19/2003	108.2	2	0	1	1	0	0	0	1	0	1	1	1	1	0	4090	6000	10
283	0		1/4/2010	2010	0	39	0	1.73973	0	0	0	0	0	0	1	0	1	0	0	0	0	0	0	0	2	2	0	0	0	1	12/11/2009	36.4	1	0	1	0	0	0	0	1	0	1	1	1	0	0	550	112	0
284	0		2/3/2006	2006	0	39	0	6.44932	0	0	0	0	0	0	1	0	0	0	0	0	0	0	0	0	1	1	0	0	0	0		0	0	0	1	0	0	0	0	1	0	1	1	0	0	0	6975	0	0
285	0		1/2/2006	2006	0	39	0	0.39726	0	0	0	1	0	0	1	0	0	0	0	0	0	0	0	0	2	2	0	0	0	1	12/21/2005	51	2	0	1	0	0	0	0	1	0	1	1	1	1	1	20	2674	20
286	0		1/3/2011	2011	0	39	0	10.7699	0	0	0	0	0	0	1	0	0	0	0	0	0	0	0	0	1	1	1	0	0	1	12/1/2010	39.2	1	0	1	0	0	0	1	1	0	1	1	0	0	0	945	0	0
287	0		1/3/2011	2011	0	39	0	10.3671	0	0	0	0	0	0	1	0	0	1	0	0	0	0	0	0	2	2	0	0	0	0		0	0	0	1	0	0	0	0	1	0	1	1	0	0	0	2850	0	0
288	0		1/4/2011	2011	0	39	0	9.71507	0	0	0	0	0	0	1	0	0	0	0	0	0	0	0	0	1	1	0	0	0	1	12/18/2010	61.6	2	0	1	0	0	0	0	1	0	1	1	0	0	0	3080	0	0
289	0	6/5/2005	6/5/2005	2005	1	16	0	4.52055	0	0	0	0	0	0	1	0	0	0	0	0	0	0	0	0	1	1	0	0	0	1	4/1/2005	49.6	1	0	0	1	0	0	0	1	0	1	1	1	0	0	6665	4500	0
290	0	3/19/2010	3/19/2010	2010	1	39	0	0.232877	0	0	0	0	0	0	1	0	1	0	0	0	0	0	0	0	2	2	0	0	0	1	3/18/2010	42	1	0	0	1	0	0	0	1	0	1	1	1	0	0	3045	4088	0
291	0		1/27/2004	2004	0	38	0	3.06849	0	0	0	0	0	0	1	0	0	0	0	0	0	0	0	0	1	1	0	0	0	0		0	0	0	1	0	0	0	0	1	0	1	1	0	0	0	2450	0	0
292	0		1/7/2004	2004	0	28	0	2.26575	0	0	0	1	0	0	1	1	0	0	0	0	0	0	0	0	3	3	0	0	0	0		0	0	0	1	0	0	0	0	1	0	1	1	1	1	0	2755	3800	25
293	0		1/2/2012	2012	0	11	0	0.684932	0	0	0	1	0	1	1	0	0	0	0	0	0	0	0	0	3	3	0	0	0	1	12/7/2011	57.2	2	0	1	0	0	0	0	1	0	1	1	1	0	0	2360	3000	0
294	0		1/7/2011	2011	0	36	0	8.94795	0	0	0	0	0	0	1	0	0	0	0	0	0	0	0	0	1	1	0	0	0	0		0	0	0	1	1	0	0	0	1	0	1	0	1	0	0	0	3008	0
295	0		1/7/2012	2012	0	19	0	1.8274	0	0	0	0	0	0	1	0	0	0	0	0	0	0	0	0	1	1	0	0	0	1	12/10/2011	124.8	2	0	1	0	0	0	0	1	0	1	1	0	0	0	2190	0	0
296	0	9/1/2004	9/1/2004	2004	1	28	0	3.51507	0	0	0	0	0	0	1	0	0	0	0	0	0	0	0	0	1	1	0	0	0	1	4/1/2004	61.8	2	0	0	1	0	0	0	1	0	1	1	1	0	0	5590	3000	0
297	0		4/30/2004	2004	0	38	0	0.0109589	0	0	0	0	0	0	1	0	0	0	0	0	0	0	0	0	1	1	0	0	0	1	4/15/2004	5.6	1	0	0	1	0	0	0	1	0	1	1	1	0	0	90	800	0
298	0		1/2/2006	2006	0	14	0	2.65753	0	0	0	0	0	0	1	0	0	0	0	0	0	0	0	0	1	1	0	0	0	1	12/16/2005	67.2	2	0	0	1	0	0	0	1	0	1	1	0	0	0	5845	0	0
299	0		1/13/2011	2011	0	35	0	11.6603	0	0	0	0	0	0	1	0	0	0	0	0	0	0	0	0	1	1	0	0	0	1	12/16/2010	124.8	2	0	1	0	0	0	0	1	0	1	1	0	1	0	4215	0	4.5
300	0		1/8/2006	2006	0	14	0	4.49315	0	0	0	0	0	0	1	0	0	0	0	0	0	0	0	0	1	1	0	0	0	0		0	0	0	0	1	0	0	0	1	0	1	1	0	0	0	825	0	0
301	0		1/13/2012	2012	0	19	0	4.06849	0	0	0	0	0	0	1	0	0	0	0	0	0	0	0	0	1	1	0	0	0	0		0	0	1	0	0	0	1	0	1	1	1	1	1	0	0	4800	2500	0
302	0		1/12/2013	2013	0	27	0	5.21918	0	0	0	0	0	0	1	0	0	0	0	0	0	0	0	0	1	1	0	0	0	1	12/10/2012	22.4	1	0	1	0	0	0	0	1	0	1	1	0	0	0	280	0	0
303	0		1/29/2004	2004	0	38	0	5.86575	0	0	0	0	0	0	1	0	0	0	0	0	0	0	0	0	1	1	0	0	0	1	11/11/2003	95.6	2	0	1	0	0	0	0	1	0	1	1	1	0	0	1200	1384	0
304	0		1/12/2002	2002	0	38	0	2.51781	0	0	0	0	0	0	1	0	0	0	0	0	0	0	0	0	1	1	0	0	0	1	6/27/2001	0.8	1	0	1	0	0	0	0	1	0	1	1	1	0	0	920	2000	0
305	0		4/7/2006	2006	0	13	0	0.0219178	0	0	0	0	0	0	1	0	0	0	0	0	0	0	0	0	1	1	0	0	0	1	3/26/2006	34.6	1	1	1	0	0	0	0	1	0	1	1	1	1	0	3535	2500	28
306	0		1/20/2011	2011	0	35	0	12.8603	0	0	0	0	0	0	1	0	0	0	0	0	0	0	0	0	1	1	0	0	0	1	12/17/2010	33.6	1	0	1	0	0	0	0	1	0	1	1	0	0	0	1680	0	0
307	0		9/14/2012	2012	0	11	0	0.0767123	0	0	0	0	0	0	1	0	0	0	0	0	0	0	0	0	1	1	0	0	0	1	8/17/2012	56	2	0	1	0	0	0	0	1	0	1	1	1	0	0	210	616	0
308	0	7/12/2011	7/12/2011	2011	1	39	0	13.2877	0	0	0	0	0	0	1	0	0	0	0	0	0	0	0	0	1	1	0	0	0	0		0	0	0	0	1	0	0	0	1	0	1	1	0	0	0	4795	0	0
309	0		2/11/2011	2011	0	53	1	11.4466	0	0	0	0	0	0	1	0	0	0	0	0	0	0	0	0	1	1	0	0	0	1	12/24/2010	14.8	1	0	1	0	0	0	0	1	0	1	1	0	0	0	370	0	0
310	0		8/30/2011	2011	0	50	1	0.030137	0	0	0	0	0	0	1	0	0	0	0	0	0	0	0	0	1	1	0	0	0	1	7/24/2011	6	1	0	0	1	0	0	0	1	0	1	1	0	1	1	240	0	59
311	0		1/2/2008	2008	0	45	1	6.86849	0	0	0	0	0	0	1	0	0	0	0	0	0	0	0	0	1	1	0	0	0	1	12/20/2007	152.4	2	0	1	0	0	0	0	1	0	1	0	1	0	0	0	2824	0
312	0	11/6/2013	11/6/2013	2013	1	47	1	8.91781	0	0	0	0	0	0	1	0	0	0	0	0	0	0	0	0	1	1	0	0	0	0		0	0	1	1	0	1	0	0	1	1	1	0	1	0	0	0	7167	0
313	0		1/14/2011	2011	0	63	1	9.09315	0	0	0	0	0	0	1	0	0	0	0	0	0	0	0	0	1	1	1	1	0	1	12/17/2010	140	2	0	1	0	0	0	1	1	0	1	0	1	0	0	0	2800	0
314	0		1/6/2004	2004	0	55	1	2.60548	0	0	0	0	0	0	1	1	0	0	0	0	0	0	0	0	2	2	0	0	0	1	12/19/2003	149.2	2	0	0	1	0	0	0	1	0	1	1	1	1	0	720	2440	40
315	0	6/28/2012	6/28/2012	2012	1	46	1	8.85753	0	0	0	0	0	0	1	0	0	0	0	0	0	0	0	0	1	1	0	0	0	0		0	0	0	1	1	0	0	0	1	0	1	1	0	0	0	5005	0	0
316	0		1/22/2011	2011	0	43	1	10.7973	0	0	0	0	0	0	1	0	0	0	0	0	0	0	0	0	1	1	0	0	0	0		0	0	0	1	1	0	0	0	1	0	1	1	0	0	0	5260	0	0
317	0		1/3/2008	2008	0	44	1	4.9726	0	0	0	0	0	0	1	0	0	0	0	0	0	0	0	0	1	1	0	0	0	1	12/19/2007	146.4	2	0	1	0	0	0	0	1	0	1	1	0	1	0	1540	0	30.375
318	0		1/14/2011	2011	0	63	1	11.6219	0	0	0	0	0	0	1	0	1	0	0	0	0	0	0	0	2	2	1	1	0	1	12/22/2010	56	2	1	1	0	0	0	1	1	0	1	1	0	0	0	1575	0	0
319	0		1/9/2012	2012	0	61	1	13.8164	0	0	0	0	0	0	1	0	0	0	0	0	0	0	0	0	1	1	0	0	0	0		0	0	0	1	0	0	0	0	1	0	1	1	0	0	0	1455	0	0
320	0		1/6/2009	2009	0	57	1	0.89589	0	0	0	0	0	1	1	0	0	0	0	0	0	0	0	0	2	2	1	1	0	1	2/29/2008	2.4	1	0	1	0	0	0	1	1	0	1	1	1	0	0	1520	13700	0
321	0	3/29/2011	3/29/2011	2011	1	43	1	2.97534	0	0	0	1	0	0	1	0	0	1	0	0	0	0	0	0	3	3	0	0	0	1	3/11/2011	30.6	1	1	0	1	0	0	0	1	0	1	1	1	0	0	760	1140	0
322	0		2/9/2012	2012	0	46	1	12.2027	0	0	0	0	0	0	1	0	0	0	0	0	0	0	0	0	1	1	0	0	0	1	12/12/2011	56	2	0	1	0	0	0	0	1	0	1	1	0	0	0	2310	0	0
323	0		1/3/2009	2009	0	51	1	1.54247	0	0	0	0	0	0	1	0	0	0	0	0	0	0	0	0	1	1	0	0	0	0		0	0	1	1	0	0	0	0	1	0	1	1	1	0	0	6830	6000	0
324	0		1/9/2008	2008	0	45	1	9.21918	0	0	0	0	0	0	1	0	0	0	0	0	0	0	0	0	1	1	0	0	0	1	11/14/2007	125.6	2	0	1	0	0	0	0	1	0	1	1	0	0	0	3765	0	0
325	0		1/17/2011	2011	0	63	1	2.03014	0	0	0	0	0	0	1	0	1	1	0	0	0	0	0	0	3	3	0	0	0	1	10/11/2010	50.4	1	0	1	0	0	0	0	1	0	1	1	0	0	0	980	0	0
326	0		6/15/2011	2011	0	43	1	0.0575342	0	0	0	0	0	0	1	0	0	0	0	0	0	0	0	0	1	1	0	0	0	0		0	0	0	1	0	0	0	0	1	0	1	1	1	0	0	602.5	5640	0
327	0		1/8/2009	2009	0	51	1	10.8274	0	0	0	0	0	0	1	0	0	0	0	0	0	0	1	0	3	3	0	0	0	0		0	0	0	1	0	0	0	0	1	0	1	1	0	0	0	2520	0	0
328	0		1/7/2009	2009	0	57	1	10.7781	0	0	0	0	0	0	1	0	0	0	0	0	0	0	0	0	1	1	0	0	0	0		0	0	0	0	1	0	0	0	1	0	1	1	1	0	0	3635	9080	0
329	0		1/12/2010	2010	0	78	1	1.05205	0	0	0	0	0	0	1	1	0	0	0	0	0	0	0	0	2	2	0	0	0	1	12/24/2009	46.2	1	0	1	0	0	0	0	1	0	1	1	0	1	0	1185	0	9
330	0	4/9/2008	4/9/2008	2008	1	45	1	0.205479	0	0	0	0	0	0	1	1	0	0	0	0	0	0	0	0	2	2	0	0	0	1	2/13/2008	11.6	1	0	1	1	0	0	0	1	0	1	1	1	0	1	5470	4500	0
331	0		1/24/2007	2007	0	75	1	4.3726	0	0	0	0	0	0	1	0	0	0	0	0	0	0	0	0	1	1	0	0	0	1	12/27/2006	140	2	0	1	0	0	0	0	1	0	1	1	0	0	0	3500	0	0
332	0		1/13/2012	2012	0	61	1	8.3863	0	0	0	0	0	0	1	0	0	0	0	0	0	0	0	0	1	1	0	0	0	0		0	0	0	1	0	0	0	0	1	0	0	0	0	0	0	0	0	0
333	0	5/24/2008	5/24/2008	2008	1	44	1	6.92329	0	0	0	0	0	0	1	0	0	0	0	0	0	0	0	0	1	1	0	0	0	0		0	0	1	0	0	1	0	0	1	1	1	1	1	0	0	2145	2000	0
334	0	8/11/2004	8/11/2004	2004	1	47	1	2.68219	0	0	0	0	0	0	1	0	0	0	0	0	0	0	0	0	1	1	0	0	0	0		0	0	0	0	1	0	0	0	1	0	1	0	1	0	0	0	5568	0
335	0		3/15/2011	2011	0	50	1	12.8767	0	0	0	0	0	0	1	0	0	0	0	0	0	0	0	0	1	1	0	0	0	1	12/22/2010	28	1	0	1	0	0	0	0	1	0	1	0	1	0	0	0	448	0
336	0		1/20/2009	2009	0	53	1	10.7836	0	0	0	0	0	0	1	0	0	0	0	0	0	0	1	0	3	3	0	0	0	1	12/21/2008	87.6	2	0	1	0	0	0	0	1	0	1	1	0	0	0	1875	0	0
337	0	10/26/2011	10/26/2011	2011	1	53	1	12.811	0	0	0	0	0	0	1	0	0	0	0	0	0	0	0	0	1	1	1	0	0	0		0	0	0	0	1	1	0	1	1	1	1	1	1	0	1	5880	1040	0
338	0		3/18/2011	2011	0	53	1	13.0219	0	0	0	0	0	0	1	0	0	0	0	0	0	0	0	0	1	1	0	0	0	1	12/31/2010	28	1	0	1	0	0	0	0	1	0	1	1	0	0	0	700	0	0
339	0		5/17/2012	2012	0	46	1	14.137	0	0	0	0	0	0	1	0	0	0	0	0	0	0	0	0	1	1	0	0	0	0		0	0	1	0	0	1	0	0	1	1	1	1	1	0	0	280	336	0
340	0		1/2/2004	2004	0	55	1	5.7589	0	0	0	0	0	0	1	1	0	0	0	0	0	0	0	0	2	2	0	0	0	1	12/31/2003	54	2	0	0	1	0	0	0	1	0	1	1	0	1	0	1955	0	4.5
341	0		2/11/2009	2009	0	53	1	9.81644	0	0	0	0	0	0	1	1	0	0	0	0	0	0	0	0	2	2	0	0	0	1	12/17/2008	72.8	2	0	1	0	0	0	0	1	0	1	1	0	0	0	1540	0	0
342	0	5/20/2009	5/20/2009	2009	1	51	1	5.84384	0	0	0	0	0	0	1	0	0	0	0	0	0	0	0	0	1	1	0	0	0	0		0	0	0	0	1	1	0	0	1	1	1	1	1	0	1	4885	968	0
343	0		1/5/2013	2013	0	61	1	13.874	0	0	0	0	0	0	1	0	0	0	0	0	0	0	0	0	1	1	0	0	0	1	11/9/2012	55.2	2	0	1	0	0	0	0	1	0	1	1	0	0	1	1350	0	0
344	0	11/13/2009	11/13/2009	2009	1	53	1	2.30411	0	0	0	1	0	0	1	0	0	0	0	0	0	0	0	0	2	2	0	0	0	1	11/5/2009	98	2	0	1	1	0	0	0	1	0	1	1	1	0	0	3990	12040	0
345	0	9/20/2011	9/20/2011	2011	1	50	1	14.0493	0	0	0	0	0	0	1	0	0	0	0	0	0	0	0	0	1	1	0	0	0	0		0	0	1	0	0	0	0	0	1	0	1	1	1	0	0	910	2240	0
346	0	1/11/2010	1/11/2010	2010	1	78	1	1.14247	0	0	0	0	0	0	1	0	1	0	0	0	0	0	0	0	2	2	0	0	0	1	1/4/2010	142.6	2	0	1	0	0	0	0	1	0	1	1	1	0	0	5980	1560	0
347	0		1/22/2007	2007	0	75	1	8.89863	0	0	0	0	0	0	1	0	0	0	0	0	0	0	0	0	1	1	0	0	0	1	12/25/2006	62	2	0	1	0	0	0	0	1	0	1	1	1	0	0	3380	18	0
348	0		1/13/2004	2004	0	47	1	5.15616	0	0	0	0	0	0	1	0	0	0	0	0	0	0	0	0	1	1	0	0	0	1	12/11/2003	44.8	1	0	0	1	0	0	0	1	0	0	0	0	0	0	0	0	0
349	0		1/1/2011	2011	0	50	1	11.6466	0	0	0	0	0	0	1	0	0	0	0	0	0	0	0	0	1	1	0	0	0	1	12/21/2010	98	2	0	1	1	0	0	0	1	0	1	1	1	0	1	5575	2000	0
350	0	7/16/2012	7/16/2012	2012	1	61	1	2.72055	0	0	0	0	0	0	1	0	0	0	0	0	0	0	0	0	1	1	0	0	0	1	6/30/2012	94	2	0	1	0	0	0	0	1	0	1	1	1	0	0	255	2056	0
351	1		1/6/2011	2011	0	21	0	9.4137	0	0	0	0	0	0	1	0	0	0	0	0	0	0	0	0	1	1	0	0	0	1	12/9/2010	72.8	2	1	0	0	0	0	0	1	0	1	1	0	0	0	2660	0	0
352	1		1/9/2013	2013	0	13	0	2.93973	0	0	0	0	0	0	1	0	0	0	0	0	0	0	0	0	1	1	0	0	0	1	12/25/2012	61.4	2	0	1	0	0	1	0	1	1	1	1	1	0	0	945	1500	0
353	1	8/3/2011	8/3/2011	2011	1	21	0	4.43562	0	0	0	0	0	0	1	0	0	0	0	0	0	0	0	0	1	1	0	0	0	0		0	0	1	0	1	0	0	0	1	0	1	1	1	0	0	1720	3580	0
354	1		1/14/2011	2011	0	21	0	2.95342	0	0	0	0	0	0	1	0	0	0	0	0	0	0	0	0	1	1	0	0	0	1	12/17/2010	128.8	2	0	1	0	0	0	0	1	0	1	1	0	0	0	2240	0	0
355	1		1/6/2012	2012	0	33	0	1.11507	0	0	0	0	0	0	1	0	0	0	0	0	0	0	0	0	1	1	0	0	0	1	4/20/2011	22.4	1	0	1	1	1	0	0	1	1	1	1	0	0	0	7840	0	0
356	1		1/6/2009	2009	0	27	0	0.808219	0	0	0	0	0	0	1	0	0	0	0	0	0	0	0	0	1	1	0	0	0	1	12/27/2008	150.8	2	0	1	0	0	0	0	1	0	1	1	0	0	0	3200	0	0
357	1	9/21/2009	9/21/2009	2009	1	27	0	9.99452	0	0	0	0	0	0	1	0	0	0	0	0	0	0	0	0	1	1	0	0	0	0		0	0	0	1	0	0	0	0	1	0	1	1	0	0	0	5315	0	0
358	1		1/27/2004	2004	0	14	0	0.117808	0	0	0	0	0	0	1	0	0	0	0	0	0	0	0	0	1	1	0	0	0	1	10/22/2003	14	1	0	0	1	0	0	0	1	0	1	1	1	0	0	7170	4112	0
359	1		1/26/2013	2013	0	13	0	0.953425	0	0	0	0	0	0	1	0	0	0	0	0	0	0	0	0	1	1	0	0	0	1	12/1/2012	44.8	1	0	1	0	0	0	0	1	0	1	1	0	0	0	1260	0	0
360	1		1/26/2004	2004	0	14	0	1.0274	0	0	0	0	0	0	0	0	0	0	0	0	0	0	0	0	0	0	0	0	0	0		0	0	1	0	0	0	0	0	1	0	1	0	1	0	0	0	3796	0
361	1		4/11/2011	2011	0	21	0	0.0739726	0	0	0	0	0	0	1	0	0	0	0	0	0	0	0	0	1	1	0	0	0	1	1/3/2011	12.6	1	0	1	0	0	0	0	1	0	1	1	1	0	0	2590	4340	0
362	1		1/8/2004	2004	0	14	0	2.68767	0	0	0	0	0	0	1	0	0	0	0	0	0	0	0	0	1	1	0	0	0	0		0	0	1	1	1	0	0	0	1	0	1	1	1	0	0	2835	1000	0
363	1	6/26/2011	6/26/2011	2011	1	73	1	5.33699	0	1	0	0	0	0	1	0	0	0	0	0	0	0	0	0	2	2	0	0	0	0		0	0	0	1	0	1	0	0	1	1	1	1	0	0	1	1890	0	0
364	1		1/2/2007	2007	0	65	1	8.74521	0	0	0	0	0	0	1	0	0	0	0	0	0	0	0	0	1	1	0	0	0	1	7/11/2006	44.2	1	0	1	0	0	0	0	1	0	1	1	0	0	1	1675	0	0
365	1	11/13/2009	11/13/2009	2009	1	59	1	11.6274	0	0	0	0	0	0	1	0	1	0	0	0	0	0	1	1	10	10	0	0	0	1	10/21/2009	155.2	2	0	1	0	0	0	0	1	0	1	1	0	0	1	3475	0	0
366	1		5/28/2007	2007	0	50	1	8.47397	0	0	0	0	0	0	1	1	0	0	0	0	0	0	1	0	4	4	0	0	0	0		0	0	0	0	1	0	0	0	1	0	1	0	1	0	1	0	2000	0
367	1		3/4/2009	2009	0	59	1	6.23014	0	0	0	0	0	0	1	0	0	1	0	0	0	0	0	0	2	2	0	1	0	0		0	0	0	0	1	0	0	0	1	0	1	1	0	0	0	600	0	0
368	1		1/22/2008	2008	0	46	1	0.0164384	0	0	0	0	0	0	1	0	0	0	0	0	0	0	0	0	1	1	0	0	0	1	2/26/2007	24	1	1	0	1	0	0	0	1	0	1	1	1	0	0	1690	1500	0
369	1		1/17/2011	2011	0	73	1	1.20548	0	0	0	0	0	0	1	0	1	0	0	0	0	0	0	0	2	2	0	0	0	1	12/20/2010	140	2	0	1	0	0	0	0	1	0	1	1	0	1	0	2215	0	4.5
370	1		1/15/2007	2007	0	50	1	9.16438	0	0	0	0	0	0	1	0	0	0	0	0	0	0	0	0	1	1	0	0	0	1	12/26/2006	20.8	1	0	1	0	0	0	0	1	0	1	1	0	0	0	520	0	0
371	1		1/2/2001	2001	0	53	1	0.539726	0	0	0	0	0	0	1	0	0	0	0	0	0	0	1	0	3	3	0	0	0	1	9/4/2000	17.6	1	0	1	1	0	0	0	1	0	1	1	1	0	1	2955	1000	0
372	1		2/14/2006	2006	0	67	1	4.27671	0	0	0	0	0	0	1	0	0	1	0	0	0	0	0	0	2	2	0	0	0	0		0	0	0	1	0	0	0	0	1	0	1	1	0	0	0	1540	0	0
373	1		1/4/2007	2007	0	50	1	8.76712	0	0	0	0	0	0	1	0	0	0	0	0	0	0	0	0	1	1	0	0	0	1	12/8/2006	67.2	2	0	1	0	0	0	0	1	0	1	1	0	0	0	3360	0	0
374	1		1/21/2011	2011	0	73	1	0.465753	0	1	0	0	0	0	1	1	0	0	0	0	0	0	0	0	3	3	0	0	0	1	12/24/2010	84	2	0	1	0	0	0	0	1	0	1	1	1	1	0	2665	2640	8
375	1	9/29/2001	9/29/2001	2001	1	53	1	0.10137	0	0	0	0	0	0	1	0	0	0	0	0	0	0	0	0	1	1	0	0	0	0		0	0	0	1	0	0	0	0	1	0	1	1	1	0	1	2100	1500	0
376	1		2/16/2008	2008	0	49	1	10.7699	0	0	0	0	0	0	1	0	0	0	0	0	0	0	0	0	1	1	0	0	0	1	11/26/2007	28	1	0	1	0	0	0	0	1	0	1	1	0	0	0	700	0	0
377	1		1/8/2007	2007	0	65	1	0.679452	0	0	0	0	0	0	1	0	0	0	0	0	0	0	0	0	1	1	0	0	0	1	12/11/2006	76.8	2	0	1	0	0	0	0	1	0	1	0	1	0	0	0	4556	0
378	1		2/18/2009	2009	0	59	1	1.80274	0	0	0	0	0	0	1	0	0	0	0	0	0	0	0	0	1	1	0	0	0	1	12/31/2008	145.6	2	0	1	0	0	0	0	1	0	1	1	1	0	0	280	2688	0
379	1		10/4/2007	2007	0	65	1	0.0356164	0	0	0	0	0	1	1	0	0	0	0	0	0	0	0	0	2	2	0	0	0	1	9/26/2007	3.4	1	0	0	1	0	0	0	1	0	1	1	1	0	0	905	144	0
380	1	6/23/2008	6/23/2008	2008	1	49	1	0.2	0	0	0	1	0	0	1	0	0	0	0	1	0	0	0	0	4	4	0	0	0	1	5/23/2008	26	1	0	0	0	1	0	0	1	1	1	1	1	0	0	4090	120	0
381	0	3/9/2012	3/9/2012	2012	1	13	0	1.18904	0	0	0	0	0	0	1	0	0	0	0	0	1	0	0	0	3	1	0	0	0	1	2/29/2012	19.8	1	0	0	1	1	0	0	1	1	1	1	1	0	0	5635	8080	0
382	0		1/18/2010	2010	0	21	0	9.56164	0	0	0	0	0	0	1	1	0	0	0	0	1	0	0	0	4	2	0	0	0	0		0	0	1	0	0	0	0	0	1	0	1	1	0	0	0	4450	0	0
383	0	11/18/2008	11/18/2008	2008	1	38	0	8.36164	0	0	0	0	0	0	1	0	0	0	0	0	1	0	0	0	3	1	0	0	0	1	10/21/2008	14	1	0	1	1	0	0	0	1	0	1	1	1	0	1	2200	1600	0
384	0		1/2/2004	2004	0	28	0	4.46849	0	1	0	0	0	0	1	0	0	0	0	0	1	0	0	0	4	2	0	0	0	1	12/23/2003	22.4	1	0	1	0	0	0	0	1	0	1	0	1	0	0	0	1688	0
385	0	6/27/2011	3/16/2011	2011	1	35	0	12.7151	0	0	0	0	0	0	1	0	1	0	0	0	1	0	0	0	4	2	0	0	0	0		0	0	0	1	0	0	0	0	1	0	1	1	1	0	0	2900	2820	0
386	0		1/5/2011	2011	0	35	0	12.726	0	0	0	0	0	0	1	1	0	0	1	0	1	0	0	0	6	4	0	0	0	1	12/25/2010	71.4	2	0	0	1	0	0	0	1	0	1	1	0	0	0	5460	0	0
387	0	5/12/2004	5/12/2004	2004	1	38	0	2.03014	0	0	0	0	0	0	1	0	0	0	0	0	1	0	0	0	3	1	0	0	0	1	5/6/2004	11.2	1	0	0	1	0	0	0	1	0	1	1	0	0	0	12875	0	0
388	0	7/2/2011	7/2/2011	2011	1	40	0	11.9233	0	0	0	0	0	0	1	0	0	0	0	0	1	0	0	0	3	1	0	0	0	1	6/30/2011	23.6	1	0	0	0	1	1	0	1	1	1	1	1	0	1	490	13767	0
389	0		1/3/2013	2013	0	31	0	0.693151	0	0	0	0	0	0	1	0	0	0	0	0	1	0	0	0	3	1	0	0	0	1	12/6/2012	73.8	2	0	1	0	0	0	0	1	0	1	1	1	1	1	11810	1500	11.25
390	0		1/6/2012	2012	0	13	0	0.0794521	0	1	0	0	0	0	1	0	0	0	0	0	1	0	0	0	4	2	0	0	0	0		0	0	0	0	1	0	0	0	1	0	1	1	1	0	1	1270	4200	0
391	0	9/24/2006	9/24/2006	2006	1	39	0	8.48767	0	0	0	0	0	0	1	0	0	0	0	0	1	0	1	0	5	3	0	0	0	0		0	0	0	0	0	0	1	0	1	1	1	1	0	1	1	3560	0	10
392	0	10/26/2012	10/26/2012	2012	1	19	0	8.6137	0	0	0	0	0	0	1	0	0	0	0	0	1	0	0	0	3	1	0	0	0	0		0	0	0	1	0	0	0	0	1	0	1	1	1	0	1	5270	400	0
393	0	6/10/2011	3/19/2011	2011	1	36	0	10.5041	0	0	0	0	0	0	1	0	0	0	0	0	1	0	0	0	3	1	0	0	1	1	3/16/2011	34.2	1	0	1	0	1	0	1	1	1	1	1	0	1	0	5000	0	105
394	0		5/13/2005	2005	0	16	0	0.484932	0	0	0	0	0	1	1	0	0	0	0	0	1	0	0	0	4	2	0	0	0	1	11/22/2004	15	1	0	0	1	0	0	0	1	0	1	1	1	0	0	4815	28116	0
395	0	11/16/2006	11/16/2006	2006	1	14	0	1.64932	0	0	0	0	0	0	1	0	0	0	0	0	1	0	0	0	3	1	0	0	0	0		0	0	1	0	0	0	0	0	1	0	1	1	1	0	0	6395	22500	0
396	0		1/14/2013	2013	0	31	0	1.35068	0	0	0	0	0	0	1	1	0	0	0	0	1	0	0	0	4	2	0	0	0	0		0	0	1	1	0	0	0	0	1	0	1	1	1	0	0	2385	13000	0
397	0		1/2/2013	2013	0	47	1	4.25479	0	0	0	0	0	0	1	0	0	0	0	0	1	0	0	0	3	1	0	0	0	1	7/7/2012	45	1	1	1	0	0	0	0	1	0	1	1	1	0	0	1310	1144	0
398	0	12/1/2004	12/1/2004	2004	1	55	1	0.671233	0	0	0	0	0	0	1	1	0	0	0	0	1	0	0	0	4	2	0	0	0	0		0	0	1	0	1	0	0	0	1	0	1	1	1	0	0	7235	1000	0
399	0	7/7/2009	7/7/2009	2009	1	57	1	10.7699	0	0	0	0	0	0	1	0	0	0	0	0	1	0	0	0	3	1	0	0	0	1	6/10/2009	46.8	1	0	1	0	0	0	0	1	0	1	1	1	0	0	140	4612	0
400	1		1/1/2009	2009	0	27	0	5.92877	0	1	0	0	0	0	1	0	0	0	0	0	1	0	0	0	4	2	0	0	0	0		0	0	0	1	1	0	0	0	1	0	1	1	0	0	1	2520	0	0
401	1		1/20/2012	2012	0	33	0	13.8959	0	0	0	0	0	0	1	0	0	0	0	0	1	0	0	0	3	1	0	0	0	1	12/14/2011	89.6	2	0	1	0	0	0	0	1	0	1	1	0	0	0	1610	0	0
402	1		1/8/2009	2009	0	27	0	7.9726	0	0	0	0	0	0	1	0	0	0	0	0	1	0	0	0	3	1	0	0	0	0		0	0	0	0	1	1	0	0	1	1	1	1	1	0	0	3530	3000	0
403	1	7/6/2004	7/6/2004	2004	1	14	0	0.605479	0	0	0	0	0	1	1	0	0	0	0	0	1	0	0	0	4	2	0	0	0	0		0	0	0	1	1	0	0	0	1	0	1	1	0	0	0	10400	0	0
404	1	5/7/2007	5/7/2007	2007	1	65	1	5.51233	0	0	0	0	0	0	1	1	0	0	0	0	1	0	0	0	4	2	0	0	0	0		0	0	1	0	0	0	1	0	1	1	1	1	0	0	0	955	0	0
405	1	10/19/2007	10/19/2007	2007	1	50	1	0.0575342	0	0	0	0	0	0	1	0	0	0	0	0	1	0	0	0	3	1	0	0	0	1	9/8/2007	3.8	1	0	0	1	0	0	0	1	0	1	1	1	0	0	2590	3468	0
406	1	10/5/2008	10/5/2008	2008	1	46	1	0.334247	0	0	0	0	0	0	1	0	0	0	0	0	1	0	0	0	3	1	0	0	0	0		0	0	0	0	0	1	0	0	1	1	1	0	1	0	0	0	10032	0
[truncated: 8 more columns]
